# Supplementary material for: A Label-Free Quantitative Analysis for the Search of Proteomic Differences between Goat Breeds
Source: Animals (Basel). 2022 Nov 29;12(23):3336. doi: 10.3390/ani12233336 (PMC9740416; doi:10.3390/ani12233336)
Supplement: Supplementary file 1 [file animals-12-03336-s001.zip › Table S1.xlsx]

## Sheet: Proteins
Uniprot acession	Protein description	∑Coverage % by amino acid	a)PSMs	b)Unique Peptides	c)MW [kDa]
A0A452FH25	Filamin C	61	594	108	290.4
A0A452EQ10	AHNAK nucleoprotein	54	507	10	575
A0A452FWP3	Amylo-alpha-1, 6-glucosidase, 4-alpha-glucanotransferase	69	486	82	174.7
A0A452G9P5	Uncharacterized protein	53	451	11	222.9
A0A452EQJ4	AHNAK nucleoprotein	51	499	3	576.9
A0A452EPX6	AHNAK nucleoprotein	50	485	1	564
A0A452ET82	Pyruvate kinase	80	933	5	58.1
A0A452G8R7	Myosin heavy chain 2	49	402	19	222.5
A0A452F7K4	Serum albumin	77	938	56	69.1
A0A452EU77	Pyruvate kinase	80	723	4	57.9
A0A452E8N8	Alpha-1,4 glucan phosphorylase	71	592	49	97.2
A0A452E6V7	Laminin subunit alpha 2	38	369	86	342.7
A0A452DX18	Complement C3	56	371	69	187.2
A0A452E5C3	Myosin heavy chain 4	40	330	1	222
A0A452EU19	Uncharacterized protein	57	339	51	164.1
A0A452G4M8	ATP-dependent 6-phosphofructokinase	63	347	33	91.8
A0A452FNW6	Glyceraldehyde-3-phosphate dehydrogenase	82	1028	11	35.9
A0A452FZ73	Creatine kinase, M-type	81	1227	33	43
A0A452F4U3	Fatty acid synthase	38	221	3	298.4
A0A452F5L4	Fatty acid synthase	40	220	1	273.4
A0A452E269	Myosin binding protein C, fast type	67	270	55	127.6
A0A452FJF9	Transferrin	68	317	43	76.9
A0A452EGY9	Fructose-bisphosphate aldolase	75	903	25	45.1
A0A452FB24	Enolase 3	80	993	21	47
A0A452E104	Phosphoglycerate kinase	79	494	24	44.5
A0A452F4M2	L-lactate dehydrogenase	73	374	22	39.7
A0A452F6I3	Phosphoglucomutase 1	77	280	31	61.5
A0A452EUU0	Glucose-6-phosphate isomerase	64	241	23	62.8
A0A452FMZ7	Heat shock protein 90 alpha family class A member 1	60	238	25	84.7
A0A452EVG2	Annexin	62	227	2	75.8
A0A452G9L7	Myosin binding protein C, slow type	53	229	49	125.8
A0A452EL69	Laminin subunit gamma 1	43	205	45	177.7
A0A452EVH6	Annexin	62	228	2	75.2
A0A452FHX6	Ubiquitin like modifier activating enzyme 1	46	194	35	129.3
A0A452EW49	Uncharacterized protein	71	142	33	77.2
A0A452F4D5	Valosin containing protein	61	175	36	90.6
A0A452EYF6	Uncharacterized protein	68	203	4	70.5
A0A452EU55	Enolase 1	71	667	15	47.3
A0A452EYE8	Uncharacterized protein	67	192	1	65.3
A0A452DLF4	Vinculin	56	206	49	123.8
A0A452F2N3	Aldehyde dehydrogenase 1 family member A1	77	178	29	54.8
A0A452EK60	Ceruloplasmin	46	190	36	121.6
A0A452G8P4	Actin gamma 1	78	182	10	41.9
A0A452ESU2	AMP deaminase	59	159	34	84.9
A0A452G069	WD repeat domain 1	64	158	25	66.3
A0A452FD14	Glycerol-3-phosphate dehydrogenase [NAD(+)]	73	272	21	38.7
A0A452EYU2	Myosin light chain kinase 2	59	192	31	68.2
A0A452F0R5	Fructose-bisphosphatase 2	75	140	19	38
A0A452F4G4	Adenylosuccinate synthetase isozyme 1	65	163	26	50.1
A0A452DR91	Phosphoglycerate mutase	73	319	13	28.7
A0A452FKG5	Kelch like family member 41	67	174	30	68
A0A452ET55	Triosephosphate isomerase	73	338	18	31.5
A0A452E1G1	LIM domain binding 3	57	157	23	71.9
A0A452FKI3	UTP--glucose-1-phosphate uridylyltransferase	66	161	26	56.3
A0A452FKE5	Uncharacterized protein	32	130	23	190.7
A0A452EBL1	Aldo_ket_red domain-containing protein	74	165	11	37
A0A452G4X2	Laminin subunit beta 1	30	150	39	203.2
A0A452F2A1	Bridging integrator 1	58	151	22	51.3
A0A452EY59	Selenium binding protein 1	74	145	27	55
A0A452EIR1	Tr-type G domain-containing protein	49	173	34	95.3
A0A452EN03	Heparan sulfate proteoglycan 2	22	129	50	464.1
A0A452FQK2	Aminopeptidase	50	153	33	103.6
A0A452F327	Heat shock protein 90 alpha family class B member 1	56	165	17	83.2
A0A452ENA3	Fibrinogen beta chain	66	140	25	56.6
A0A452F0Q6	Uncharacterized protein	57	182	4	36.3
A0A452F5Q0	Uncharacterized protein	50	132	32	96.6
A0A452G129	GC vitamin D binding protein	64	144	23	53.1
A0A452FL67	Phosphorylase b kinase regulatory subunit	37	104	34	137.2
A0A452FY52	Aspartate aminotransferase	76	155	26	46.4
A0A452FHJ7	Gelsolin	43	118	21	86
A0A452FM11	Tubulin beta chain	70	129	3	50
A0A452FF76	Uncharacterized protein	39	120	32	139.9
A0A452ECP7	Carbonic anhydrase 3	82	226	16	29.4
A0A452EN73	Fibrinogen gamma chain	68	155	23	50.4
A0A452FXE0	Calcium-transporting ATPase	42	134	3	112.8
A0A452DWP9	Aldehyde dehydrogenase 7 family member A1	54	126	19	58.6
A0A452DQU2	Actin alpha cardiac muscle 1	74	150	7	42
A0A452ERC8	Ribonuclease/angiogenin inhibitor 1	72	115	21	48.9
A0A452F854	SERPIN domain-containing protein	47	149	7	46.5
A0A452DTD0	Talin 1	22	119	33	271.2
A0A452F941	Prolyl endopeptidase	58	127	31	80.7
A0A452G3S8	Tubulin beta chain	67	116	3	49.6
A0A452F074	Uncharacterized protein	50	153	6	45.3
A0A452F4A3	Unc-45 myosin chaperone B	45	130	32	103.4
A0A452FJ07	SERPIN domain-containing protein	44	136	17	48.7
A0A452FAS7	Myosin heavy chain 9	25	93	35	229.7
A0A452EV19	Uncharacterized protein	18	116	16	240.1
A0A452EJW7	Uncharacterized protein	79	117	12	23.7
A0A452EWA5	Elongation factor 1-alpha	62	120	8	50.4
A0A452DRK5	Hemopexin	57	103	18	51.9
A0A452FR95	Uncharacterized protein	47	119	27	85.5
A0A452DWW0	Myoglobin	71	598	13	17
A0A452FYL3	Dynein cytoplasmic 1 heavy chain 1	13	93	44	531.1
A0A452DZT8	Uncharacterized protein	49	133	30	94.4
A0A452FY83	Calcium-transporting ATPase	37	116	1	111.9
A0A452FH78	Alpha 2-HS glycoprotein	45	111	13	38.2
A0A452EJF0	Microtubule-associated protein	47	122	31	115.6
A0A452FM54	Parkinsonism associated deglycase	82	108	16	20
A0A452F4R6	Isocitrate dehydrogenase [NADP]	75	126	24	46.7
A0A452E5N4	Uncharacterized protein	44	133	26	62.5
A0A452E9M7	Myomesin 2	30	98	34	167.5
A0A452DVV1	Leucine aminopeptidase 3	52	113	21	56.2
A0A452EEM6	Gp_dh_N domain-containing protein	35	421	3	34.5
A0A452G6U5	Rab GDP dissociation inhibitor	62	108	19	51.4
A0A452G9T9	Alpha-1-B glycoprotein	52	102	16	53.5
A0A452F4L3	Fibrinogen alpha chain	36	134	22	67
A0A452FNZ7	Uncharacterized protein	46	121	26	83.6
A0A452EAQ3	Aldo_ket_red domain-containing protein	70	116	15	35.9
A0A452FA94	Radixin	43	122	19	70.8
A0A452E712	Adenylate kinase isoenzyme 1	70	129	15	21.6
A0A452FU67	Carboxymethylenebutenolidase homolog	44	108	14	32.4
A0A452FJ84	Myosin heavy chain 7	17	117	5	224.9
A0A452FRA9	Tubulin alpha chain	53	116	5	53.1
A0A452EQV3	Peptidase D	49	93	18	54.8
A0A452DY24	Thioredoxin domain-containing protein	83	127	15	21.8
A0A452DNG3	Tubulin alpha chain	60	118	4	50.7
A0A452F2J8	Cullin associated and neddylation dissociated 2 (putative)	36	88	27	134.6
A0A452EWZ3	SERPIN domain-containing protein	40	133	9	55
A0A452G3J7	Tubulin beta chain	63	94	4	49.9
A0A452DZU0	SERPIN domain-containing protein	35	117	13	52.6
A0A452EYJ1	Uncharacterized protein	79	103	14	21
A0A452E480	L-lactate dehydrogenase	56	138	14	36.5
A0A452E2H7	Elongation factor 1-alpha	56	105	8	50.1
A0A452EQB0	Uncharacterized protein	41	117	32	120.6
A0A452FTH7	Anaphylatoxin-like domain-containing protein	19	77	5	172.3
A0A452E4U5	Serpin family C member 1	52	108	20	52.4
A0A452E7C9	Filamin A	16	101	21	280.7
A0A452GBJ0	BRO1 domain-containing protein	36	102	24	97.4
A0A452EQW7	Malate dehydrogenase	69	108	16	36.4
A0A452EXR4	Glutamic--pyruvic transaminase	58	93	21	55.2
A0A452EPC6	Uncharacterized protein	47	91	14	53
A0A452FG20	Nidogen 1	40	92	27	137.1
A0A452EVG3	Adenylosuccinate lyase	59	89	18	55.4
A0A452DR39	Uncharacterized protein	74	97	12	30.4
A0A452DSB1	Annexin	59	116	22	38.6
A0A452F0G8	Leukotriene A(4) hydrolase	41	101	18	69.2
A0A452DPE6	Smoothelin like 1	47	82	14	48.8
A0A452G4D6	Chaperonin containing TCP1 subunit 2	47	74	18	57.4
A0A452E3D3	Perilipin 4	60	79	24	126.1
A0A452F3M1	Importin 5	35	74	25	123.5
A0A452F5J4	Uncharacterized protein	65	91	15	38.4
A0A452EDQ2	LIM and cysteine rich domains 1	61	98	20	40.8
A0A452GBE2	Calpastatin	35	79	19	85.8
A0A452FR97	Phosphoglycerate mutase	52	120	9	28.9
A0A452F2R2	GLOBIN domain-containing protein	83	109	10	16.6
A0A452FK74	Annexin	64	89	18	37.9
A0A452EV50	Uncharacterized protein	31	84	2	72.2
A0A452G990	Adenosylhomocysteinase	49	96	18	47.6
A0A452DVL8	Poly(rC) binding protein 1	76	82	12	37.5
A0A452EUX2	Thioredoxin domain-containing protein	64	85	14	25.1
A0A452DVP7	Lymphocyte cytosolic protein 1	47	82	19	70.1
A0A452FI14	Uncharacterized protein	68	112	22	30.3
A0A452FHI5	Catalase	42	79	16	60
A0A452FPU3	Collagen type XIV alpha 1 chain	24	64	29	186.1
A0A452FE94	Vimentin	49	95	20	53.7
A0A452ETX9	Uncharacterized protein	20	63	12	165.4
A0A452F4M6	Dihydropyrimidinase like 3	44	72	16	74
A0A452EA58	Mannose-6-phosphate isomerase	49	72	15	46.3
A0A452EHA4	Threonyl-tRNA synthetase	44	94	28	83.3
A0A452G9S2	Dihydropyrimidinase like 2	42	84	15	73.5
A0A452FS72	14_3_3 domain-containing protein	66	98	13	27.6
A0A452FAB7	Seryl-tRNA synthetase	45	79	16	58.8
A0A452FTI8	Protein phosphatase 2 scaffold subunit Aalpha	42	76	19	66.2
A0A452G375	S-(hydroxymethyl)glutathione dehydrogenase	68	65	15	40.2
A0A452DPV3	Phosphoglycerate kinase	33	209	3	44.7
A0A452E6J2	Aspartyl-tRNA synthetase	51	80	20	57.1
A0A452FIG7	S-formylglutathione hydrolase	74	86	15	31.5
A0A452E7A0	Plasminogen	45	84	25	91.1
A0A452G242	PDZ and LIM domain 3	46	62	10	39.4
A0A452EAZ8	NDRG family member 2	49	66	10	39.2
A0A452DQI5	Dipeptidyl peptidase 3	34	72	16	83.6
A0A452G830	Prostaglandin reductase 1	61	65	13	35.7
A0A452DSP1	Ubiquitin carboxyl-terminal hydrolase	43	75	18	55.9
A0A452EN27	COP9 signalosome subunit 4	50	70	14	46.3
A0A452ENC7	Karyopherin subunit beta 1	29	79	18	97.4
A0A452E6A2	SERPIN domain-containing protein	33	71	14	46.6
A0A452F2L8	Creatine kinase B	68	79	14	42.7
A0A452FRC9	Heat shock protein family A (Hsp70) member 1 like	26	81	7	70.7
A0A452FV98	Inter-alpha-trypsin inhibitor heavy chain 2	29	78	20	106.4
A0A452E1U1	Thioredoxin domain-containing protein	72	78	13	22.9
A0A452ENH1	Damage specific DNA binding protein 1	27	69	23	126.8
A0A452DL82	Annexin	37	90	16	53.9
A0A452G3B3	Tyrosine 3-monooxygenase/tryptophan 5-monooxygenase activation protein gamma	74	82	9	28.3
A0A452DXK5	Bleomycin hydrolase	50	83	17	54
A0A452G457	Protein-L-isoaspartate O-methyltransferase	48	60	10	31.6
A0A452E2C8	Transthyretin	63	76	9	15.8
A0A452EEE2	Moesin	36	84	14	77.5
A0A452E290	Peptidylprolyl isomerase	46	66	17	51.5
A0A452ERY2	Cofilin 2	69	74	11	18.7
A0A452FKN8	Transketolase	44	81	17	67.8
A0A452FZT2	Uncharacterized protein	64	88	4	27.2
A0A452F2N4	Chaperonin containing TCP1 subunit 8	47	66	21	60.2
A0A452G8Z0	Adenylyl cyclase-associated protein	48	75	15	53.6
A0A452F1S1	Peptidyl arginine deiminase 2	37	74	19	75.3
C6ZP52	II alpha globin	77	76	7	15.2
A0A452F684	Histidine triad nucleotide binding protein 1	67	52	4	13.8
A0A452ER57	Laminin subunit beta 2	19	62	21	195.8
A0A452FNW0	Uncharacterized protein	44	84	18	50.3
A0A452G2G2	Eukaryotic translation initiation factor 5A	71	70	11	16.8
A0A452DUT2	Aconitase 1	29	71	18	99.4
A0A452F5G1	Serpin family B member 1	50	74	16	42.2
A0A452G6Y9	Apolipoprotein B mRNA editing enzyme catalytic subunit 2	75	59	10	25.8
A0A452FGR5	Tripartite motif containing 72	47	70	1	53.4
A0A452DRF1	Aldo_ket_red domain-containing protein	58	79	8	36.8
A0A452FK08	Biliverdin reductase B	85	63	11	22.1
A0A452FV45	Lumican	49	78	13	38.8
A0A452F4X9	Lactoylglutathione lyase	72	80	12	20.8
A0A452E0A7	Glutathione S-transferase	65	83	15	26.8
A0A452FX21	Prothrombin	35	61	15	70.1
A0A452EXW8	Glycyl-tRNA synthetase	31	77	19	93.6
A0A452G5R1	Uncharacterized protein	55	38	17	44.6
A0A452FWQ6	Obg-like ATPase 1	46	71	16	45.6
A0A452FF40	Coagulation factor XIII A chain	37	72	19	83
A0A452FLA5	Aldo_ket_red domain-containing protein	45	60	3	36.4
A0A452E2E2	IQ motif containing GTPase activating protein 1	18	63	21	189.1
A0A452EHT7	Inter-alpha-trypsin inhibitor heavy chain 4	27	51	18	100.4
A0A452FX49	Hemoglobin subunit beta-C	89	57	9	15.8
A0A452FXX0	Malate dehydrogenase	59	59	16	35.6
A0A452EHE9	Spectrin alpha chain, non-erythrocytic 1	15	43	26	282.2
A0A452FH94	Tripartite motif containing 72	45	67	1	53.8
A0A452EQY5	Phosphorylase b kinase regulatory subunit	22	58	19	125.3
A0A452DW73	Aconitate hydratase, mitochondrial	34	57	17	85.3
A0A452DZ70	Fructose-bisphosphate aldolase	15	120	2	53.8
A0A452FD11	Uncharacterized protein	49	86	8	32.7
A0A452E2Q8	GB1/RHD3-type G domain-containing protein	35	20	16	70.9
A0A452G6D2	6-phosphogluconate dehydrogenase, decarboxylating	36	64	13	51.9
A0A452ELS1	SERPIN domain-containing protein	45	81	7	46.1
A0A452E573	ATP synthase subunit beta	53	72	18	56.1
A0A452FJE8	Aldedh domain-containing protein	44	54	16	53.9
A0A452FRG1	Tubulin alpha chain	35	62	5	54.7
A0A452G6W6	NSFL1 cofactor	53	69	14	40.9
A0A452ESU7	Heat shock protein family B (small) member 1	87	61	13	22.3
A0A452F4Z8	Uncharacterized protein	23	296	1	48
A0A452DU05	Epoxide hydrolase 2	55	65	20	62.6
A0A452E5T3	Uncharacterized protein	60	57	18	40.6
A0A452E2F6	Alpha-1-acid glycoprotein	44	62	10	23.1
A0A452F711	Peptidylprolyl isomerase	50	59	10	25.2
A0A452FIS6	Gp_dh_N domain-containing protein	29	234	2	33
A0A452EJS4	Myomesin 1	18	58	20	181.6
A0A452FYV6	Cofilin 1	70	57	8	18.4
A0A452DU73	Troponin T3, fast skeletal type	36	71	10	29.3
A0A452F3V6	Dihydrodiol dehydrogenase	52	68	13	36.5
A0A452ESX0	Alanyl-tRNA synthetase	30	56	19	106.6
A0A452F0W1	Glycogen [starch] synthase	27	46	16	83.7
A0A452E1A4	Proteasome activator subunit 1	66	68	19	27.6
A0A452EUN1	Myosin light chain 1	74	54	9	19.5
A0A452G0A7	Amine oxidase	26	55	11	87.1
A0A452FBN2	Mono-ADP ribosylhydrolase 1	38	67	10	35.4
A0A452GA96	Annexin	43	46	12	36.1
A0A452F8M2	BCL2 associated athanogene 3	39	57	15	61.3
A0A452EM32	Superoxide dismutase [Cu-Zn]	72	54	6	15.9
A0A452DYV8	Alpha-2-glycoprotein 1, zinc-binding	55	50	14	33.8
A0A452FQU3	Inter-alpha-trypsin inhibitor heavy chain 1	26	52	15	100.1
A0A452EGT7	A-kinase anchoring protein 12	20	54	20	177.1
A0A452EC94	Eukaryotic translation initiation factor 4A2	43	58	6	46.7
A0A452FIH7	Glutamyl-prolyl-tRNA synthetase	20	56	21	170.5
M4NBE4	Heat shock 70kDa protein 5	29	57	13	72.4
A0A452FUE4	Uncharacterized protein	51	70	3	27
A0A452FVM4	Tryptophanyl-tRNA synthetase	32	44	12	54.3
A0A452FJ15	Nucleoside diphosphate kinase	77	66	6	17.3
A0A452G524	Clathrin heavy chain	17	45	19	189.2
A0A452EJU5	Phosphoglycolate phosphatase	53	58	13	34.5
A0A452DR78	Transforming growth factor beta induced	29	55	16	74.3
A0A452F018	Glycogenin 1	33	60	10	43.3
A0A452F093	Fructose-bisphosphatase 2	48	44	11	38.2
A0A452F0M9	Myosin binding protein H	37	51	10	53.1
A0A452EJ96	Serine/threonine-protein phosphatase	51	52	5	37.2
A0A452DZD6	Ig-like domain-containing protein	81	102	7	11.3
A0A452FZ04	Apolipoprotein H	50	49	12	38.2
A0A452ES52	Serpin family D member 1	32	43	13	59.4
A0A452ED43	Apolipoprotein A4	58	74	18	42.8
A0A452G7E7	Serpin family F member 1	43	55	12	46
A0A452ESK8	Mitogen-activated protein kinase kinase kinase 20	33	55	12	51.7
A0A452EUD9	Carbonic anhydrase 2	76	42	12	29.1
A0A452G8L6	Cardiomyopathy associated 5	6	40	17	437.5
A0A452FEG1	Aminopeptidase like 1	39	35	11	55.8
A0A452F4J5	Calpain 2	36	49	15	79.9
A0A452E3X0	Quinoid dihydropteridine reductase	52	49	8	25.6
A0A452EMA0	Proteasome subunit alpha type	60	65	11	27.9
A0A452ED07	Aspartyl aminopeptidase	40	56	13	52.3
A0A452EUS4	M20_dimer domain-containing protein	44	50	12	45.5
A0A452G281	Calcium-transporting ATPase	19	50	5	112.7
A0A452EFE3	Uncharacterized protein	47	52	2	17.4
A0A452G1A9	Tubulin beta chain	35	56	2	49.9
A0A452FN83	Serpin family F member 2	30	45	9	52.9
A0A452DY54	Protein phosphatase 1 regulatory subunit 3A	24	45	17	124.7
A0A452E7H1	Cadherin 13	22	58	10	72.7
A0A452G4J5	Methylthioribulose-1-phosphate dehydratase	69	66	13	27.3
A0A452E819	Kininogen 1	23	54	14	68.8
A0A452EY73	26S proteasome non-ATPase regulatory subunit 2	21	50	15	107.6
A0A452FQ64	Hydroxyacylglutathione hydrolase	44	58	8	33.9
A0A452FHC1	Arginyl-tRNA synthetase	29	48	16	75.6
A0A452EBG5	Aldo_ket_red domain-containing protein	28	46	1	36.7
A0A452FD71	Fetuin B	42	39	11	42.5
A0A452FG03	Annexin	37	42	12	38.9
A0A452FI94	5'-nucleotidase	44	53	12	37.4
A0A452EG24	Aspartate aminotransferase	43	54	13	47.5
A0A452FYF5	Thrombospondin 4	24	46	11	106.5
A0A452FCW4	Delta-aminolevulinic acid dehydratase	38	51	1	36.4
A0A452EW28	Protein kinase cAMP-activated catalytic subunit alpha	33	62	11	41.7
A0A452EIZ0	Thimet oligopeptidase 1	29	54	17	78.1
A0A452G868	Serine/threonine-protein phosphatase	32	54	10	59.2
A0A452G0Y9	NTF2 domain-containing protein	69	39	5	14.5
A0A452E4G2	Uncharacterized protein	60	57	8	18.1
A0A452E739	Calmodulin 2	49	56	7	17
A0A452FUS0	Serine/threonine-protein phosphatase	58	48	12	35.6
A0A452F573	Collagen type VI alpha 3 chain	7	31	16	337.6
A0A452EQX0	LanC like 1	36	38	11	48.4
A0A452EJN6	Crystallin alpha B	63	55	10	20
A0A452FTN4	Phosphoserine aminotransferase	44	42	13	40.4
A0A452EH79	COP9 signalosome subunit 6	37	41	7	36.3
A0A452EZS5	Crystallin zeta	39	50	8	35.3
A0A452F378	Amine oxidase	28	49	9	84.6
A0A452FCX9	Aminolevulinate dehydratase	38	47	1	35.4
A0A452EN00	Uncharacterized protein	40	72	8	32.8
A0A452E8V5	Uncharacterized protein	51	42	9	31
A0A452DPY4	Troponin I2, fast skeletal type	34	43	5	19
A0A452FK82	Rho GDP dissociation inhibitor alpha	52	50	8	23.4
A0A452E1J7	Heat shock protein 90 beta family member 1	26	50	18	96.1
A0A452G9I1	5'-nucleotidase, cytosolic IA	51	41	12	40.7
A0A452DTF9	C-type lectin domain family 3 member B	63	43	9	22.1
A0A452F2C6	Ezrin	25	55	8	68.7
A0A452EPB0	Aldose 1-epimerase	43	41	10	37.6
A0A452DRZ8	Aldo-keto reductase family 1 member A1	43	61	13	36.5
A0A452DZK5	Proteasome subunit alpha type	63	51	11	26.4
A0A452FUS4	Cullin 5	25	62	18	90.9
A0A452FLQ8	Eukaryotic translation initiation factor 4A1	37	46	4	46.1
A0A452EK93	TCTP domain-containing protein	64	38	4	21.8
A0A452G9P0	G protein pathway suppressor 1	33	53	12	53.4
A0A452DTU9	Uncharacterized protein	25	47	13	72.5
A0A452EW54	Chromosome segregation 1 like	18	33	14	110.3
A0A452F3U3	Chaperonin containing TCP1 subunit 5	37	54	15	59.6
A0A452E8D8	Protein kinase cAMP-dependent type I regulatory subunit alpha	46	56	15	42.9
A0A452DL52	6-phosphofructokinase	22	44	9	81.9
A0A452DPJ6	Uncharacterized protein	67	63	10	18.9
A0A452FZV2	Rab geranylgeranyltransferase subunit alpha	35	46	15	64.7
A0A452DU00	Spermine synthase	48	42	10	39.5
A0A452EN49	Uncharacterized protein	36	43	11	48.5
A0A452F429	Ubiquitin carboxyl-terminal hydrolase	54	44	8	26.2
I1X3V1	Galectin	77	49	8	14.8
A0A452G9M2	Sulfurtransferase	49	37	10	33.2
A0A452G7V5	Protein disulfide-isomerase	28	51	15	63.1
A0A452ELA0	NAD(P)H-hydrate epimerase	39	44	8	31.4
A0A452G4C7	ATP-dependent (S)-NAD(P)H-hydrate dehydratase	49	34	10	34.7
A0A452FYS8	Serine/threonine-protein phosphatase	33	45	13	56.9
A0A452FXD3	GMP reductase	46	44	2	34.1
A0A452ETA1	Tyrosine 3-monooxygenase/tryptophan 5-monooxygenase activation protein beta	48	60	5	28.1
A0A452FNL0	Heterogeneous nuclear ribonucleoprotein A2/B1	41	43	10	37.4
A0A452FSH7	Protein kinase cAMP-dependent type II regulatory subunit alpha	32	35	9	45.1
A0A452E5J1	Uncharacterized protein	50	60	4	25.8
A0A452FR52	Cysteine and glycine rich protein 3	39	41	7	20.9
A0A452DTI0	Catechol O-methyltransferase	40	33	8	30.2
A0A452F1Z3	Argininosuccinate synthase 1	36	39	12	47.9
A0A452FGA5	Phosphorylase kinase catalytic subunit gamma 1	48	39	12	44.8
A0A452EVX4	T-complex 1	32	39	14	60.3
A0A452ECN4	Proteasome subunit alpha type	41	40	5	25.9
A0A452EAB1	Proteasome subunit alpha type	46	42	9	32
A0A452G9Y1	SERPIN domain-containing protein	33	39	7	42.6
A0A452G270	Diaphanous related formin 1	13	43	12	139.6
A0A452E7P2	Aldo_ket_red domain-containing protein	48	38	5	36.7
A0A452EB57	Proteasome subunit beta	39	39	6	23
A0A452EDQ1	Serine/threonine-protein phosphatase	27	44	1	43.1
A0A452E9Q9	COP9 signalosome subunit 3	39	39	11	47.8
A0A452DPQ1	Fumarate hydratase	33	32	9	55.1
A0A452FHV8	Adenylyl cyclase-associated protein	39	35	10	51.2
A0A452G587	Profilin	71	64	4	15
A0A452FB11	Proteasome subunit alpha type	73	53	14	29.6
A0A452DX94	Uncharacterized protein	58	43	5	25.4
A0A097C2Z1	Tyrosine 3-monooxygenase/tryptophan 5-monooxygenase activation protein zeta polypeptide (Fragment)	62	43	9	27.7
A0A452EVI4	Mitogen-activated protein kinase 12	34	35	8	40.7
A0A452E6D4	Complement C5	12	45	15	188.6
A0A452EPH7	Phosphoglycerate mutase	43	53	10	30.1
A0A452E545	Angiotensinogen	31	34	9	51.3
A0A452FNS1	Peptidyl-prolyl cis-trans isomerase	49	45	7	17.9
A0A452EUK4	Pyrophosphatase (inorganic) 1	52	26	11	32.8
A0A452G2N5	Heat shock protein family A (Hsp70) member 6	16	53	5	70.9
A0A452EME0	Keratin 14	25	39	9	51.9
A0A452GAG0	Alpha-1-microglobulin/bikunin precursor	33	43	9	38.8
A0A452E356	Proteasome 26S subunit, ATPase 3	33	43	11	49.5
A0A452E987	Ankyrin repeat domain 2	48	22	11	36.7
A0A452DQC8	Isocitrate dehydrogenase [NADP]	33	36	12	50.7
A0A452DQM6	Heat shock protein family D (Hsp60) member 1	25	33	9	60.9
B9VR86	Proteasome subunit alpha type	45	45	10	27.4
A0A452G1G3	Uncharacterized protein	33	27	6	34.2
A0A452FV15	Proteasome activator subunit 2	58	33	11	27.4
A0A452FEJ6	THAP domain containing 4	16	25	4	63.1
A0A452E968	T-complex protein 1 subunit gamma	29	43	12	60.5
A0A452DS77	Uncharacterized protein	55	38	12	36.7
A0A452F1P8	TPR_REGION domain-containing protein	22	45	3	41.9
A0A452E1S2	Leucine rich repeat containing 20	53	44	8	20.1
A0A452F7N2	Adenosylhomocysteinase like 2	26	43	11	58.7
A0A452EU44	Tyrosine 3-monooxygenase/tryptophan 5-monooxygenase activation protein eta	37	49	4	28.2
A0A452G9B1	Secernin 2	40	34	9	46.7
A0A0C4Y1X3	Capra hircus breed Kapro cytochrome c mRNA	56	41	7	11.7
A0A452FQE3	Malic enzyme	25	34	9	64
A0A452FME4	Serine/threonine kinase receptor associated protein	30	31	7	38.5
A0A452E7R8	Rab GDP dissociation inhibitor	34	32	7	45.9
A0A452EZL5	AAA domain-containing protein	42	31	11	45.8
A0A452FDP5	Afamin	25	43	12	69.5
A0A452E1R5	Eukaryotic translation initiation factor 4 gamma 1	11	32	12	176.5
A0A452F654	Creatine kinase, mitochondrial 2	29	31	10	47.3
A0A452FEU7	Aldo_ket_red domain-containing protein	43	28	4	40.5
A0A452DW82	Proteasome 26S subunit, non-ATPase 11	33	37	11	47.4
A0A452EBZ9	LRRcap domain-containing protein	38	43	11	41.3
A0A452E6F8	Eukaryotic translation initiation factor 2 subunit alpha	37	45	10	36.1
Q6S4N9	Fatty acid binding protein 3	57	35	7	14.8
A0A452FUN1	Dual specificity protein phosphatase	44	38	6	20.5
A0A452DYZ1	Peptidylprolyl isomerase	59	36	6	11.9
A0A452FY29	Mitogen-activated protein kinase kinase 6	42	32	10	37.5
K9LQQ8	Fatty acid binding protein 4	57	38	7	14.7
D3K382	Protein disulfide-isomerase	29	37	11	57
A0A452DU41	Uncharacterized protein	71	31	9	23
A0A452EHD0	X-prolyl aminopeptidase 1	31	41	12	74.6
A0A452DKX4	SERPIN domain-containing protein	80	24	3	12.4
A0A452ENB2	Phospholipase A2 activating protein	18	30	10	87.1
A0A452FZF8	Dimethylarginine dimethylaminohydrolase 1	41	38	9	31.3
A0A452DL96	Annexin	23	36	10	52.4
A0A452FAZ1	Proteasome subunit beta	36	33	6	29
A0A452EC09	Ubiquitin carboxyl-terminal hydrolase	17	32	10	93.3
A0A1Q1N997	Proteasome subunit beta (Fragment)	41	34	8	26.3
A0A452FP98	RAD23 homolog B, nucleotide excision repair protein	33	50	9	43.2
A0A452G9U4	Alpha-1,4 glucan phosphorylase	7	40	1	97.4
A0A452FRP1	EPM2A glucan phosphatase, laforin	40	30	9	36.9
A0A452EMA2	SMB domain-containing protein	35	22	9	53.7
A0A452EN82	ATP synthase subunit alpha	28	30	11	60.8
A0A452DTR0	Protein kinase C and casein kinase substrate in neurons 3	27	29	8	48.7
A0A452F853	Ubiquitin carboxyl-terminal hydrolase	55	38	8	24.9
A0A452EXW7	SET and MYND domain containing 1	28	25	9	56.7
A0A452F9H1	Serpin family G member 1	21	35	8	52.1
A0A452FNI0	CAP-Gly domain containing linker protein 1	8	26	1	156.1
A0A452DTW8	Uncharacterized protein	34	35	3	31.6
A0A452E5X4	Uncharacterized protein	52	38	8	27.1
A0A452DZD5	Abhydrolase_2 domain-containing protein	46	29	6	24.6
A0A452EJT8	T-complex protein 1 subunit delta	24	42	3	57.9
A0A452G2Y4	Histidine rich glycoprotein	18	35	9	60.1
A0A452FUM9	Isoleucyl-tRNA synthetase	13	16	12	144.6
A0A452F499	Uncharacterized protein	63	33	2	18.2
A0A452EGP3	Thioredoxin	78	53	6	11.8
A0A452EUA9	Inositol-1-monophosphatase	32	42	9	30
A0A452FNK4	CAP-Gly domain containing linker protein 1	8	28	1	159.5
A0A452DMF8	Keratin 5	18	42	8	60.2
A0A452EJA3	USO1 vesicle transport factor	15	21	9	108.8
A0A452F0W7	Tropomyosin 3	39	47	3	32.8
A0A452FQ33	Lamin A/C	20	24	13	74.2
A0A452ELU5	SERPIN domain-containing protein	21	32	2	42.5
A0A452FEA6	DEAD-box helicase 19A	27	31	3	53.9
A0A452FQ19	Uncharacterized protein	34	28	13	67.2
A0A452FIW7	Mitogen-activated protein kinase kinase 1	28	36	6	44
A0A452EV22	Smoothelin like 2	26	27	9	49.7
A0A452E813	Proteasome subunit beta	38	23	7	28.7
A0A452DZ57	Peptidase_M24 domain-containing protein	46	32	13	43.8
A0A452FXM5	Voltage dependent anion channel 1	42	25	7	30.7
A0A452ELZ3	Aldo_ket_red domain-containing protein	44	24	3	32.9
A0A452FAL7	Fumarylacetoacetate hydrolase domain containing 2A	41	28	8	35.1
A0A452FTG3	Calpain 3	18	26	10	94
A0A452DT65	GTP-binding nuclear protein Ran	40	29	9	24.4
A0A452F230	Nucleoside diphosphate kinase	55	46	3	17.9
A0A452EYP4	Heparin binding growth factor	52	29	9	26.5
A0A452EJ44	Uncharacterized protein	33	29	7	28.9
A0A452E570	Cullin associated and neddylation dissociated 1	11	33	10	136.3
A0A452F550	Proteasome 26S subunit, non-ATPase 7	34	20	7	36.7
A0A452EST7	Haloacid dehalogenase like hydrolase domain containing 2	51	33	9	28.5
A0A452DT26	PCI domain-containing protein	32	26	10	42.7
A0A452DNI8	Phosphotriesterase related	36	28	7	39.2
A0A452EPE5	Glucosamine-6-phosphate isomerase	41	28	4	32.5
A0A452EVV8	Tetratricopeptide repeat domain 38	27	27	8	52.3
A0A452E613	Transaldolase	39	38	11	31.7
A0A452E633	ADP ribosylation factor 1	57	37	1	20.7
A0A452FDX2	Proteasome 26S subunit, ATPase 5	32	27	10	45.6
A0A452EVP3	Isoamyl acetate hydrolyzing esterase 1 (putative)	43	28	6	27.6
A0A452EJX4	Lysine--tRNA ligase	25	32	10	71.4
A0A452E8Q5	Thioredoxin domain containing 17	64	27	6	13.9
A0A452FPF3	Phosphoinositide phospholipase C	19	31	10	90.8
A0A452EZ97	Oxidative stress responsive kinase 1	21	33	9	57.9
A0A452G686	Glutathione S-transferase	41	28	2	25.3
A0A452FXL9	Platelet-activating factor acetylhydrolase IB subunit alpha	33	22	8	46.6
A0A452F874	Kinesin-like protein	15	27	10	109.7
A0A452FJB0	Sorbitol dehydrogenase	31	31	8	38.1
A0A452E8X3	Rho GDP dissociation inhibitor beta	51	22	5	22.8
A0A452GB99	Transgelin	55	26	9	22.4
A0A452G9A6	Taxilin beta	24	24	10	82
A0A452FEP4	Basic leucine zipper and W2 domains 2	19	25	9	57.3
A0A452EYN6	26S proteasome non-ATPase regulatory subunit 1	13	32	9	105.8
A0A452FGQ8	Thioredoxin reductase 1	25	29	9	64
A0A452FCU2	Farnesyl diphosphate synthase	21	29	6	40.4
A0A452E8U3	Glycerol-3-phosphate dehydrogenase [NAD(+)]	33	37	8	38.2
A0A452ER37	Proteasome 26S subunit, ATPase 2	29	30	10	48.6
A0A452GAI5	Uncharacterized protein	57	33	1	20.7
A0A452EKT9	Uncharacterized protein	27	23	1	35.9
A0A452DZ71	Glyoxalase domain containing 4	34	32	9	33.2
A0A452ESR4	RCSD domain containing 1	41	33	7	40.2
A0A452FQN0	Triokinase and FMN cyclase	19	25	7	64.1
A0A452DSV3	Myosin light chain 6B	46	25	5	18
A0A452E2Y0	Clusterin	28	18	8	50.9
A0A452F577	UBA domain containing 1	25	24	8	45.1
A0A452F919	Asparaginyl-tRNA synthetase	19	33	8	64.3
A0A452G9H1	Uncharacterized protein	34	29	4	24.8
A0A452EW20	Complement C7	17	13	9	93.4
A0A452F989	Prefoldin subunit 3	43	31	7	22.5
A0A452DUR7	Acylaminoacyl-peptide hydrolase	18	19	6	80.9
A0A452F9K1	Polyadenylate-binding protein	18	30	8	72.3
A0A452EY56	Proteasome 26S subunit, ATPase 1	21	22	6	49.2
A0A452DU61	Heat shock protein family B (small) member 6	85	28	7	17.5
A0A452ENG9	Spectrin beta chain	10	19	14	274.2
A0A452DR33	Heterogeneous nuclear ribonucleoprotein U	18	25	8	88.8
A0A452G0P6	Keratin 10	16	39	8	58
A0A452G8D9	C1q domain-containing protein	35	28	5	30.4
A0A452ETD8	Filamin B	4	33	1	277.8
A0A452FG86	GB1/RHD3-type G domain-containing protein	13	12	3	67.7
A0A452E0J4	Histone-lysine N-methyltransferase	30	28	7	44.6
A0A452EE81	Uncharacterized protein	41	35	3	25.6
A0A452DVY3	Histone H2A	45	21	1	15.5
A0A452FWC6	Dihydrolipoyl dehydrogenase	22	24	6	54.1
A0A452F0K7	Tropomyosin 3	35	34	4	29
A0A452E8H3	HMA domain-containing protein	84	22	4	7.5
A0A452FBI7	Poly(rC) binding protein 2	27	32	3	34.9
A0A452DY03	PDZ and LIM domain 5	36	21	1	26.5
A0A452DSJ1	DEAD-box helicase 19B	27	27	2	53.8
A0A452EWE8	Calpain small subunit 1	40	30	1	23.3
A0A452ERU5	Hypoxanthine phosphoribosyltransferase	60	26	9	24.5
A0A452FWA7	Sepiapterin reductase	33	25	7	28.8
A0A452F2K7	Superoxide dismutase [Cu-Zn]	54	30	7	25.9
A0A452F2T1	Pribosyltran_N domain-containing protein	27	35	7	34.8
A0A452G2V4	Dynein cytoplasmic 1 intermediate chain 2	24	16	8	71.4
A0A452EY04	Proteasome subunit beta	52	38	8	22.9
A0A452G6J7	Obscurin, cytoskeletal calmodulin and titin-interacting RhoGEF	6	24	10	935
A0A452E015	Caveolae associated protein 4	33	29	8	40.4
A0A452FWT8	GMP reductase	33	32	1	35.8
A0A452FCS4	COP9 signalosome subunit 5	25	22	6	37.5
A0A452DNI3	Methylenetetrahydrofolate dehydrogenase, cyclohydrolase and formyltetrahydrofolate synthetase 1	14	18	10	101.2
A0A452ECX7	14_3_3 domain-containing protein	32	39	3	27.7
A0A452DZQ3	NIF3-like protein 1	19	22	5	41.9
A0A452EZ82	NAD-dependent protein deacylase sirtuin-5, mitochondrial	37	24	8	34
A0A452FZQ9	6-phosphogluconolactonase	35	26	7	28.3
A0A452EK19	CSD_1 domain-containing protein	34	25	4	35.9
A0A452G427	UBIQUITIN_CONJUGAT_2 domain-containing protein	44	28	6	17.4
A0A452DQU4	Uncharacterized protein	45	25	6	19.3
A0A452EWI9	Calpain small subunit 1	49	31	2	25.9
A0A452F6N4	Plastin 3	15	26	3	71.8
A0A452FU43	Retinol-binding protein	41	23	5	23.2
A0A452ENQ2	Ubiquitin like modifier activating enzyme 3	24	21	6	52.8
A0A452F0E4	Small muscle protein X-linked	73	26	5	9.1
A0A452FHJ5	Uncharacterized protein	40	29	9	36
A0A452FJC1	Coronin	25	29	10	50.9
A0A452EA50	EH domain containing 2	28	24	7	61.2
A0A452EC15	Serpin family A member 7	22	29	8	48.7
A0A452EDQ8	Myotilin	20	28	6	55.5
A0A452FM00	FABP domain-containing protein	52	29	6	15.1
A0A452E0Z2	Glyceraldehyde-3-phosphate dehydrogenase	14	75	2	41.9
A0A452EQX6	Diazepam binding inhibitor, acyl-CoA binding protein	59	36	5	10
A0A452E463	Secernin 3	25	24	8	48.2
A0A452F571	D-3-phosphoglycerate dehydrogenase	20	15	7	56.5
A0A452F311	Decorin	26	24	8	39.9
A0A452EWR7	Proteasome subunit alpha type	26	29	7	28.4
A0A452EAZ6	CutA divalent cation tolerance homolog	41	22	4	18.9
A0A452EYI4	D-dopachrome tautomerase like	52	25	5	12.9
A0A452F540	Uncharacterized protein	27	17	5	24.9
A0A452FLJ3	Caveolae associated protein 1	20	19	6	43.4
A0A452FHB5	EGF containing fibulin extracellular matrix protein 1	18	24	6	54.8
A0A452ENX7	Hypoxia inducible factor 1 subunit alpha inhibitor	23	15	5	44
A0A452DQ02	Proteasome 26S subunit, non-ATPase 3	24	28	9	61.3
A0A452FJL3	Thioredoxin like 1	28	28	6	32.9
A0A452EKN2	Uncharacterized protein	26	24	1	35.9
A0A452EI16	NAC-A/B domain-containing protein	25	25	4	23.7
A0A452ED15	DCN1-like protein	24	24	5	30.9
A0A452EHN2	EMAP like 2	15	22	9	92.5
A0A452FZP6	Asparaginase and isoaspartyl peptidase 1	33	22	6	32
A0A452DR09	Pyridoxamine 5'-phosphate oxidase	20	15	3	30.4
A0A452DY60	PDZ and LIM domain 5	11	24	1	64.4
A0A452FJK2	Fibronectin 1	6	26	9	271.9
A0A452DZC9	NEDD8-activating enzyme E1 regulatory subunit	25	23	8	60.3
A0A452G4Z6	Phosphoglucomutase 2 like 1	15	26	8	71.2
A0A452E2J1	Actinin alpha 2	14	13	5	103.7
A0A452FRQ7	CXXC motif containing zinc binding protein	62	28	6	16.6
A0A452EKS9	Ubiquitin thioesterase	36	30	7	31.3
A0A452ET01	Proteasome subunit beta	30	20	5	29.9
A0A452EXE5	Nucleosome assembly protein 1 like 4	21	23	4	43.9
A0A452G2F7	Nitrilase family member 2	36	23	6	31.1
A0A452E1B4	Nuclear distribution C, dynein complex regulator	30	31	8	38.3
A0A452EWT7	5-oxoprolinase, ATP-hydrolysing	11	24	7	137.4
A0A452FRM6	ATPase ASNA1	29	24	7	38.8
A0A452G134	UDP-glucose 6-dehydrogenase	24	22	8	55.1
A0A452EHB0	Aldehyde oxidase 1	7	16	6	147.6
A0A452EL14	Kelch like family member 40	14	28	7	66.8
A0A452FM61	PPM-type phosphatase domain-containing protein	26	20	7	53.4
A0A452FTJ0	Calreticulin	27	22	6	48
A0A452E1U9	Guanidinoacetate N-methyltransferase	41	19	6	26.6
A0A452EZ39	Aldo_ket_red domain-containing protein	28	29	1	36.8
A0A452EDL2	CULLIN_2 domain-containing protein	17	20	9	86.9
A0A452FI84	Proteasome 26S subunit, non-ATPase 5	19	17	7	56
A0A452FJG6	COP9 signalosome subunit 2	25	33	9	51.6
A0A452G8J5	Septin 2	33	19	7	41.4
A0A452EZ30	Leucine rich alpha-2-glycoprotein 1	18	20	6	39
A0A452FEJ8	T-complex protein 1 subunit delta	18	30	2	56.8
A0A452E6Q6	DEAD-box helicase 1	16	22	8	82.4
A0A452G6S4	Collagen type XV alpha 1 chain	9	11	7	140.3
A0A452F9K9	SERPIN domain-containing protein	19	26	2	47.8
A0A452DLH9	Ubiquitin conjugating enzyme E2 L3	40	26	4	16.9
A0A452ENH7	Aminoacyl tRNA synthetase complex interacting multifunctional protein 2	27	22	5	35.2
A0A452DJW6	Annexin	29	12	8	36.8
A0A452FGQ3	Actin-related protein 2/3 complex subunit	37	17	8	41.1
A0A452EY08	Protein arginine N-methyltransferase 5	17	17	8	72.6
A0A452FQV1	T-complex protein 1 subunit eta	18	20	7	59.4
A0A452DMC5	Cell division cycle 37	21	27	5	44.6
A0A452G662	Heat shock protein family B (small) member 7	47	21	5	18.4
A0A452E2E4	TCTP domain-containing protein	20	21	1	19.7
A0A452FHY8	Talin 2	6	30	6	271.3
A0A452F148	RAD23 homolog A, nucleotide excision repair protein	33	30	7	39.6
A0A452ECY5	Nudix hydrolase 2	52	20	5	16.8
A0A452EMT6	2'-deoxynucleoside 5'-phosphate N-hydrolase 1	43	17	5	21.5
A0A452E7B4	CS domain-containing protein	43	24	6	18.4
A0A452FM33	Uncharacterized protein	9	16	8	160.1
A0A452F014	Serpin family A member 5	25	27	6	45.5
A0A452E053	Ig-like domain-containing protein	49	13	3	11.7
A0A452EA93	Peptidase inhibitor 16	23	16	6	49.6
A0A452FT46	Aldedh domain-containing protein	26	27	9	56.9
A0A452FZ40	Synaptotagmin binding cytoplasmic RNA interacting protein	16	16	7	69.6
A1E459	Ferritin	45	23	6	21
A0A452FDR2	40S ribosomal protein S8	35	18	6	24.1
A0A452FFI1	Uncharacterized protein	29	25	9	60.6
A0A452G963	Sodium/potassium-transporting ATPase subunit alpha	9	16	6	112.2
A0A452EVJ6	LanC like 2	20	21	6	51.2
A0A452FHV2	W2 domain-containing protein	19	27	7	49.1
A0A452DTL6	UBX domain protein 1	25	17	6	33.4
A0A452F102	Four and a half LIM domains 3	27	22	5	33.6
A0A452EMB1	Twinfilin actin binding protein 2	23	15	5	39.5
A0A452FY20	Calcium binding protein 39	26	32	9	39.8
A0A452EUD4	Chromosome 11 open reading frame 54	22	22	4	35.1
A0A452DXL2	NPL4 homolog, ubiquitin recognition factor	19	23	7	68
A0A452G8K0	C1q domain-containing protein	35	18	5	20.7
A0A452EF81	COP9 signalosome subunit 7A	24	20	5	30.4
A0A452F498	Histidyl-tRNA synthetase	17	17	7	57.2
A0A452E8X2	ADP-ribosylhydrolase like 2	21	21	5	39.4
A0A452G3P7	Proteasome 26S subunit, non-ATPase 4	27	20	6	40.8
A0A452E5T5	Y-box binding protein 3	16	16	1	39.9
A0A452G0H9	ATP-dependent 6-phosphofructokinase	12	22	4	85.8
A0A452G2S1	LMWPc domain-containing protein	46	16	1	17.3
A9LM11	Huntingtin interacting protein 2	48	22	7	22.4
A0A452G7L4	S-adenosylmethionine synthase	19	17	5	45.6
A0A452EDU6	Paraoxonase 1	23	22	7	39.8
A0A452G2W5	Aspartoacylase	33	15	7	35.7
A0A452G6Q5	Microtubule-associated protein	20	14	7	76.9
A0A452G9Z3	COP9 signalosome subunit 8	30	21	4	23.2
A0A452G7G8	Joining chain of multimeric IgA and IgM	34	15	4	18
A0A452G510	Vacuolar protein sorting-associated protein 35	10	13	7	91.7
A0A452F5I1	RNA transcription, translation and transport factor	27	22	5	28.2
A0A452E1R1	Protein kinase domain-containing protein	17	13	4	59.8
A0A452EL50	Actin-related protein 2	21	22	6	44.7
A0A452FNV8	Coronin	19	21	6	51.6
A0A452EBE0	Complement C8 beta chain	16	20	6	67.6
A0A452DYB1	Phosphoserine phosphatase	31	14	5	24.9
A0A452FJ27	Dynactin subunit 2	17	11	4	44.7
A0A452ENB6	Complement C9	16	22	8	61.9
A0A452G2Q5	LMWPc domain-containing protein	40	17	1	17.8
A0A452EVY8	SGT1 homolog, MIS12 kinetochore complex assembly cochaperone	24	12	5	37.1
A0A452F411	Uncharacterized protein	33	21	1	22.1
A0A452EVH8	Proteasome 26S subunit, ATPase 4	25	15	6	47.3
A0A452DLG8	Phosphohistidine phosphatase 1	39	27	4	13.9
A0A452GA81	tRNA-splicing ligase RtcB homolog	18	23	7	55.2
A0A452F8F4	tRNA-binding domain-containing protein	30	24	7	38.8
A0A452FI38	Tubulin polymerization promoting protein family member 3	30	20	4	19
A0A452EL33	BCL2 like 13	22	15	6	45.2
A0A452EHL1	Protein phosphatase 1 regulatory inhibitor subunit 1A	35	22	4	17.8
A0A452DSU6	Mediator of cell motility 1	19	19	4	33.7
A0A452G8U8	Dimethylarginine dimethylaminohydrolase 2	48	19	6	29.7
A0A452E037	Myristoylated alanine rich protein kinase C substrate	20	16	4	31.6
A0A452FHF8	Uncharacterized protein	45	21	5	14.5
A0A452EIK0	Septin 7	19	25	5	50.8
A0A452EEE5	Fumarylacetoacetase	15	18	5	46.1
A0A452DSU1	Uncharacterized protein	48	15	5	14.2
A0A452EHN4	Fascin	17	20	5	54.7
A0A452FRM2	WD repeat domain 77	23	14	5	36.8
A0A452DJZ6	Carnosine dipeptidase 2	21	15	6	52.7
A0A452DMP9	Histone H2B	32	22	1	13.9
A0A452EP10	Keratin 71	12	26	2	54.5
A0A452EWN3	Ubiquitin conjugating enzyme E2 M	45	21	8	20.9
A0A452FJI5	Malignant T-cell-amplified sequence	37	18	5	20.5
A0A452EI74	Ubiquitin conjugating enzyme E2 V2	42	23	1	16.8
A0A452EPB9	Elongin C	54	16	5	12.5
A0A452EXF9	Histone H2A	46	17	1	15
A0A452G2P1	Uncharacterized protein	18	16	5	38.6
A0A452FN18	Keratin 3	10	28	1	64.2
A0A452DQY2	DExD-box helicase 39B	19	26	6	48.9
A0A452F3H8	Exportin 1	8	18	6	123.1
A0A452G2Q3	Glutamine synthetase	26	13	6	42
A0A452EZ08	Uncharacterized protein	22	17	7	59.1
A0A452FUX0	Uncharacterized protein	29	17	5	31.3
A0A452FMV1	Heterogeneous nuclear ribonucleoprotein D	17	25	3	38.4
A0A452FPL3	Uncharacterized protein	15	13	5	46.6
A0A097C2Z0	60S acidic ribosomal protein P0	32	18	6	34.3
A0A452FXD6	Chloride intracellular channel protein	30	17	5	27
A0A452E0G5	Uncharacterized protein	34	29	7	25.1
A0A452EJD6	Myocilin	17	12	6	54.6
A0A452FC30	Eukaryotic translation initiation factor 1	48	15	3	12.7
A0A452EQV1	Leucine carboxyl methyltransferase 1	28	25	7	38
A0A452F7M8	Isochorismatase domain containing 1	25	22	5	32.1
A0A452G331	Density-regulated protein	34	19	5	22.2
A0A452FM59	Pseudouridine 5'-phosphatase	36	15	6	25.3
A0A452EHJ6	Uncharacterized protein	24	21	6	34.3
A0A452ENQ3	Ubiquitin family domain containing 1	21	17	5	38.9
A0A452E691	Histone H2B	32	18	1	13.9
A0A452G635	TPR_REGION domain-containing protein	14	26	1	39.5
A0A452DYF3	BPI1 domain-containing protein	22	20	2	17.6
A0A452DKY0	Serine/threonine-protein phosphatase	15	22	2	60.3
A0A452E6Z8	STIP1 homology and U-box containing protein 1	23	11	5	34.9
A0A452E7J2	Ring finger protein 123	7	16	6	147.4
A0A452EB05	Pyruvate dehydrogenase E1 component subunit beta	18	13	5	39.1
A0A452DV11	Serine/threonine-protein phosphatase 2A 55 kDa regulatory subunit B	15	11	5	53.5
A0A452FST7	Microtubule associated protein RP/EB family member 1	32	13	5	30
A0A452EEI6	Profilin	55	24	1	15
A0A452E9A0	Glutaredoxin domain-containing protein	30	19	3	11.8
A0A452FXK6	Tubulin folding cofactor B	18	15	3	27.5
A0A452F0R1	Leucine zipper and CTNNBIP1 domain containing	37	17	5	21.5
A0A452EE94	Proteasome subunit beta	25	7	5	30.4
A0A452EKW5	Nebulin	4	15	7	770.9
A0A452DS03	Uncharacterized protein	33	17	1	20.5
A0A452FW61	Ig-like domain-containing protein	33	13	2	16.7
A0A452F890	Uncharacterized protein	21	17	5	36.1
A0A452EPK0	Ubiquitin-like domain-containing protein	52	23	6	13.2
A0A452EN76	Dehydrogenase/reductase 11	27	18	6	35.7
A0A452DRC0	Galactokinase 1	19	13	5	42.2
A0A452DVM2	RAB10, member RAS oncogene family	32	21	3	22.5
A0A452FGM9	Septin 11	24	19	3	49.4
A0A452EYZ0	RNA binding motif protein 20	6	23	5	134.3
A0A452G5Y6	Activator of HSP90 ATPase activity 1	22	15	6	38.2
A0A452F585	Serine/threonine-protein phosphatase 2A activator	21	22	5	36.2
A0A452EN12	S-methyl-5'-thioadenosine phosphorylase	25	15	4	31.2
A0A452FFJ4	Uncharacterized protein	43	18	3	9.3
A0A452F9W2	Prefoldin subunit 4	28	12	3	15.3
A0A452EVZ5	Ig-like domain-containing protein	28	17	3	16.6
A0A452DSI4	CRK like proto-oncogene, adaptor protein	24	21	5	33.3
A0A452EI96	Actinin alpha 3 (gene/pseudogene)	8	10	2	103.2
A0A452GA30	Ubiquitin conjugating enzyme E2 V1	42	23	1	16.4
A0A452EPJ0	Pentaxin	21	12	4	25.6
A0A452G497	Small glutamine rich tetratricopeptide repeat containing alpha	26	22	7	34.2
A0A452FEY5	Core-binding factor subunit beta	32	12	4	22
A0A452EVY7	Adipogenesis associated Mth938 domain containing	49	23	5	13.4
A0A452FIU7	Protein S100	40	14	3	10.7
A0A452FUN6	Plexin domain containing 2	12	15	5	59
A0A452DP52	N-acetylneuraminate synthase	19	22	5	40.2
A0A452G9T7	SBDS ribosome maturation factor	25	24	6	28.7
A0A452EPW9	Uncharacterized protein	19	10	3	39.3
A0A452G582	Galectin	21	7	2	25
A0A452GAQ6	Uncharacterized protein	18	19	4	33.6
A0A452EDB6	Cartilage intermediate layer protein	6	10	7	132
A0A452DJZ5	Adenosine kinase	25	15	5	40.3
A0A452F0S5	Lipocln_cytosolic_FA-bd_dom domain-containing protein	27	13	4	23.6
A0A452EVX3	Troponin I1, slow skeletal type	35	14	6	21.6
A0A452FYY5	TatD DNase domain containing 1	29	13	6	33.7
A0A452FHU9	Collagen type I alpha 1 chain	7	19	6	138.9
A0A452FYG8	Importin 7	4	10	3	119.5
A0A452FGQ5	Uncharacterized protein	41	17	5	17.4
A0A452GAH2	Citrate synthase	13	17	5	50.6
A0A452EHZ3	F-actin-capping protein subunit alpha	28	12	4	33
A0A452F285	Vanin 1	10	14	4	58.9
A0A452E0U0	Tetraspanin	25	9	3	25.7
A0A452FZ15	C1q domain-containing protein	16	15	2	22.6
A0A452EXK5	Phospholysine phosphohistidine inorganic pyrophosphate phosphatase	28	15	4	29.2
A0A452E5S8	Uncharacterized protein	10	20	6	72.1
A0A452F308	Glutathione peroxidase	58	14	6	16.3
A0A452G4I2	SHSP domain-containing protein	41	11	5	20.2
A0A452FLZ7	Synaptopodin 2	8	13	5	134.9
A0A452G133	1,4-alpha-glucan branching enzyme 1	9	11	4	81
A0A452F8U9	ATP binding cassette subfamily E member 1	11	17	5	67.2
A0A452FZW8	Inter-alpha-trypsin inhibitor heavy chain 3	7	14	5	99.3
A0A452G800	Keratin 4	10	21	1	58.4
A0A452DW40	Uncharacterized protein	22	20	5	38.7
A0A452F5N3	Non-specific serine/threonine protein kinase	21	18	6	58
A0A452DZA7	Ig-like domain-containing protein	37	7	2	12.1
A0A452FTD0	Ig-like domain-containing protein	26	22	4	18.8
A0A452F7T8	RNA 3'-terminal phosphate cyclase	15	11	4	39.7
A0A452F5Y5	4'-phosphopantetheine phosphatase	9	13	5	85.9
A0A452EKD0	Golgi reassembly stacking protein 2	15	16	5	47.3
A0A452EWZ2	1,2-dihydroxy-3-keto-5-methylthiopentene dioxygenase	35	22	6	21.6
A0A452F3G0	Ig-like domain-containing protein	26	15	3	36.2
A0A452E1K0	UMP-CMP kinase	23	18	4	26
A0A452E9M3	PDZ and LIM domain 7	10	14	3	54.9
A0A452E7A9	Actinin alpha 4	7	10	3	107.2
A0A452EU90	Uncharacterized protein	17	14	3	26
A0A452FXJ5	PDGFA associated protein 1	25	9	3	20.6
A0A452EBJ3	Ribosomal protein S3	23	18	5	26.7
A0A452FQ82	cAMP-dependent protein kinase inhibitor	70	10	3	8
A0A452G8Y9	Solute carrier family 25 member 4	18	7	5	32.9
A0A452DKF1	VAMP associated protein A	13	15	3	32.4
A0A452EL91	Tyrosine--tRNA ligase	10	13	5	59.1
A0A452DR46	Uncharacterized protein	38	12	3	14.9
A0A452EHZ1	Ubiquitin-like domain-containing protein	24	17	4	18
A0A452ESB8	Uncharacterized protein	18	22	6	46.1
W8FZK0	Troponin T type 1	19	17	4	30.1
A0A452EJZ2	Uncharacterized protein	23	12	5	39.1
A0A452DQ55	Tr-type G domain-containing protein	18	12	6	51
A0A452ER34	RAB1B, member RAS oncogene family	30	15	2	22.2
A0A452DZM5	Purine rich element binding protein A	34	18	5	34.9
A0A452E294	Superoxide dismutase	16	14	3	24.6
A0A452DSM4	Calsequestrin	14	12	3	45.2
A0A452DWU1	Histone H4	50	20	5	11.4
A0A452EXH1	Glutathione reductase	11	10	5	56.3
A0A452FTN0	Proteasome subunit beta	17	5	3	29
A0A452FTT1	Uncharacterized protein	18	16	5	45.7
A0A452FKK3	Uncharacterized protein	31	24	4	16.6
A0A452EMK6	Transgelin	20	12	4	22.6
A0A452FLI7	Eukaryotic translation initiation factor 3 subunit J	20	16	4	29.4
A0A452ES59	Uncharacterized protein	22	15	3	25
A0A452F2R0	Fibulin-1	13	8	5	78.5
A0A452E8D3	Ig-like domain-containing protein	27	13	2	14.5
A0A452DMC8	Profilin	26	11	4	15.1
A0A452EHN1	Procollagen C-endopeptidase enhancer	23	10	6	48.3
A0A452FK23	Uncharacterized protein	8	6	1	25.6
A0A452EJM6	Uncharacterized protein	26	8	3	42.7
A0A452EL27	Eukaryotic translation initiation factor 3 subunit L	10	9	4	66.7
A0A452E1S9	Dynein light chain	49	14	3	10.3
A0A452EZD0	Nucleolar protein 3	11	12	2	25.4
A0A452FPC1	RRM domain-containing protein	16	5	3	30.7
A0A452E5B6	Peroxiredoxin	26	15	5	22.6
A0A452E4A8	WD_REPEATS_REGION domain-containing protein	21	10	4	35.5
A0A452G2G1	Protein S100	29	16	4	11.8
A0A452DZN0	G1 to S phase transition 1	11	13	4	68.8
A0A452FFW1	Uncharacterized protein	21	17	3	30.7
A0A452FBM2	Heat shock protein family A (Hsp70) member 9	10	17	4	73.7
A0A452DPJ3	Ig-like domain-containing protein	25	16	2	17
A0A452F992	Biliverdin reductase A	17	12	4	33.4
A0A452EW94	Electron transfer flavoprotein subunit beta	30	13	5	27.7
A0A452E641	Synaptophysin like 2	19	13	3	29.1
A0A452EML6	Keratin 75	9	20	2	57.7
A0A452FL66	Ig-like domain-containing protein	17	13	2	41
A0A452F1F5	Ribulose-phosphate 3-epimerase	18	10	2	24.9
A0A452EJN1	Uncharacterized protein	28	18	2	22.7
A0A452FF51	Eukaryotic translation initiation factor 4H	27	13	4	23.9
A0A452EAE9	Nucleoside-triphosphatase, cancer-related	25	13	3	20.5
A0A452FH59	Acetyl-CoA acetyltransferase 1	15	8	4	43.4
A0A452DUC4	Uncharacterized protein	10	12	2	45.4
A0A452EVE4	GB1/RHD3-type G domain-containing protein	8	6	1	67.3
A0A452DWL1	Desmin	15	12	4	53.5
A0A452FK47	Acylphosphatase	35	13	3	11.5
A0A452FMT9	RB binding protein 7, chromatin remodeling factor	13	17	5	52.2
A0A452G8U2	ABI family member 3 binding protein	4	11	3	117.4
A0A452FXH3	Proteasome 26S subunit, non-ATPase 6	10	7	4	45.5
A0A452EJ76	Uncharacterized protein	26	13	4	18.7
A0A452DR93	Uncharacterized protein	7	8	3	101.3
A0A452EST1	Uncharacterized protein	9	17	4	52.6
A0A452FCQ3	Vacuolar protein sorting-associated protein 28 homolog	29	14	4	25.5
A0A452F3A7	Adaptor protein, phosphotyrosine interacting with PH domain and leucine zipper 1	9	12	4	79.6
A0A452FF32	Cysteine and glycine rich protein 1	23	12	3	20.6
A0A452ETE8	Uncharacterized protein	9	14	5	57.9
A0A452EQ33	Charged multivesicular body protein 4B	25	14	3	24.9
A0A452DZH9	NHL repeat containing 2	9	14	4	79.1
A0A452FZ17	Methionine aminopeptidase 2	18	10	5	52.8
A0A452ESM6	Actin-related protein 2/3 complex subunit 4	21	13	3	20.6
A0A452FJ61	NAD(P)(+)--arginine ADP-ribosyltransferase	8	12	2	43.7
A0A452E8X0	Annexin	15	18	3	36
A0A452EPC4	Cartilage oligomeric matrix protein	8	11	2	82.1
A0A452E7B5	Ubiquitin conjugating enzyme E2 G1	18	9	2	18.8
A0A452EGM8	Vesicle amine transport 1	18	11	4	42.7
A0A452GA47	Keratin 1	7	13	3	63.6
A0A452F849	Amine oxidase	10	8	4	85.2
A0A452FQA4	Glucosamine-6-phosphate isomerase	16	10	1	33.5
A0A452E998	Chloride intracellular channel protein	40	18	5	28.7
A0A452FAD3	Glyoxylate and hydroxypyruvate reductase	19	12	5	35.7
H9B8T9	Cathepsin B	17	7	4	36.8
A0A452DM03	Mitogen-activated protein kinase	13	20	3	40.1
A0A452EBP2	Protein S100	59	14	3	11
A0A452F9C0	Uncharacterized protein	24	19	3	27.5
A0A452FKD5	Heterogeneous nuclear ribonucleoprotein A/B	14	23	3	36
A0A452FYY3	Apolipoprotein A2	35	11	3	11.2
A0A452G758	Copine 1	7	10	2	59
A0A452FJL5	Calcyclin binding protein	23	11	3	26.3
A0A452EDQ3	Dual specificity protein phosphatase	20	9	3	25.1
A0A452FTQ1	NSF attachment protein alpha	27	9	5	33.2
A0A452DWN7	NEDD8 ubiquitin like modifier	36	12	2	8.6
A0A452EDY8	Peptidyl-prolyl cis-trans isomerase	21	7	2	18.3
A0A452EHC4	Cysteine and histidine rich domain containing 1	12	8	3	37.4
A0A452FYL1	Acidic residue methyltransferase 1	17	11	4	50.9
A0A452F7P4	Ig-like domain-containing protein	15	11	1	39.5
A0A452FR38	Uncharacterized protein	26	9	4	23.5
A0A452GBK4	Importin subunit alpha	9	9	3	57
A0A452EKX9	Chloride intracellular channel protein	21	9	3	28.3
A0A452EVI7	40S ribosomal protein S3a	16	9	4	29.9
A0A452DNE9	Uncharacterized protein	17	8	4	28.4
A0A452E9L8	Ig-like domain-containing protein	20	12	1	14.3
A0A452ET74	Growth factor receptor bound protein 2	23	14	4	25.2
A0A452EM11	Apolipoprotein C3	28	7	2	10.8
A0A452FHV6	Phospholipid transfer protein	12	8	4	55
A0A452G5B4	Formin homology 2 domain containing 1	6	10	4	126.2
A0A452EGD9	Voltage dependent anion channel 2	32	6	5	31.6
A0A452EU15	NmrA like redox sensor 1	20	8	5	33.1
A0A452FT24	40S ribosomal protein S4	24	11	5	29.6
I1VE57	Ras-like protein family member A	22	13	4	21.8
A0A452F995	Microfibril associated protein 5	14	18	2	19.2
A0A452EQU8	Myopalladin	8	9	5	145.1
A0A452FXC4	Eukaryotic translation initiation factor 4A3	10	8	1	46.8
A0A452EF79	Prostaglandin E synthase 3 like	29	10	3	16.3
A0A452DKY9	Ubiquitin recognition factor in ER associated degradation 1	18	13	4	34.8
A0A452FSZ1	S5 DRBM domain-containing protein	17	8	4	31.5
A0A452F6I8	5-aminoimidazole-4-carboxamide ribonucleotide formyltransferase/IMP cyclohydrolase	11	12	5	64.6
A0A452FD51	PDZ domain-containing protein	29	14	4	24.2
A0A452EA51	Protein S100	16	9	1	10.5
A0A452F0U5	Ubiquitin-protein ligase E3A	6	10	4	100.3
A0A452EBU5	Potassium channel tetramerization domain containing 12	16	7	3	35.8
A0A452F4D3	Cystatin domain-containing protein	33	7	2	11.4
A0A452FNF7	Chloride nucleotide-sensitive channel 1A	19	7	3	26.2
A0A452GAB9	Uncharacterized protein	24	9	3	23.9
A0A452EP59	40S ribosomal protein S12	28	12	3	16.8
A0A452FSE1	Ribosomal_S13_N domain-containing protein	29	10	4	17.2
A0A452F2G4	Dynein light chain roadblock	38	10	2	11.1
A0A452FIJ8	Fibrillin 1	2	6	4	311
A0A452EQB9	Ubiquilin 1	11	7	4	62.3
A0A452F1F7	Ribosomal protein lateral stalk subunit P2	43	12	3	11.7
A0A452DT07	Uncharacterized protein	12	11	2	45.7
A0A452F3U9	Nucleoredoxin	13	10	4	50.6
A0A452FHS3	Uncharacterized protein	28	7	2	15.5
A0A452G300	Proteasome 26S subunit, non-ATPase 12	9	12	3	53
A0A452FS38	Calcium/calmodulin dependent protein kinase II beta	12	9	1	60.4
A0A452ES13	Electron transfer flavoprotein subunit alpha	16	10	3	35.7
A0A452E6S2	Poly(A) binding protein interacting protein 1	10	13	4	45.6
A0A452E4Q7	Ig-like domain-containing protein	57	7	3	10.1
A0A452F9J6	Uncharacterized protein	31	9	3	15.9
A0A452FN70	Barrier to autointegration factor 1	27	7	1	10.1
A0A452FU89	Pyridoxal phosphate homeostasis protein	20	8	4	30.1
A0A452F2J6	Junctophilin	12	9	4	71.4
A0A452DSA0	Septin-type G domain-containing protein	15	15	1	49.9
A0A452F5N4	Myotrophin	43	10	3	12.9
A0A452FQ35	Ribosome binding protein 1	4	16	4	166.7
A0A452EA76	40S ribosomal protein SA	19	10	3	32.7
A0A452EK75	Lipocln_cytosolic_FA-bd_dom domain-containing protein	17	9	4	23.8
A0A452FVM9	Acyl-CoA synthetase short chain family member 2	10	6	4	80.2
A0A452FKB0	Histone cluster 1 H1 family member c	14	14	3	22.8
A0A452FUP0	Enolase-phosphatase E1	34	10	4	28.9
A0A452EWP1	Synemin	4	11	4	171.3
A0A452E278	Eukaryotic translation initiation factor 3 subunit B	8	8	4	89.3
A0A452EV37	Uncharacterized protein	16	12	4	34.1
A0A452ENR6	Polysaccharide biosynthesis domain containing 1	23	10	4	25.9
A0A452E3Q7	RAB5B, member RAS oncogene family	27	9	2	23.8
A0A452FTL9	VAMP associated protein B and C	19	10	2	27.1
A0A452DWX4	Periostin	7	8	4	93.3
A0A452EVP1	Apolipoprotein D	22	10	4	24.1
A0A452FF89	Metallothionein	57	11	3	5.9
A0A452F5Y3	Nidogen 2	4	8	3	143.1
A0A452DPP0	Ig-like domain-containing protein	38	11	1	12.1
A0A452FEX4	Transcription factor BTF3	26	6	2	22.1
A0A452F9Y8	Peptidyl-prolyl cis-trans isomerase	19	12	3	23.7
A0A452EAM6	PDZ domain-containing protein	15	11	3	401.4
A0A452ES57	DnaJ heat shock protein family (Hsp40) member B4	20	8	5	37.8
A0A452FAZ6	NAD-dependent protein deacetylase	8	6	3	43.4
A0A452F9A0	Methylthioribose-1-phosphate isomerase	13	9	3	38.4
A0A452FE38	ATPase H+ transporting V1 subunit A	9	8	3	68.4
A0A452DLD0	Cullin 4A	4	8	1	88.3
A0A452G9I7	Uncharacterized protein	18	9	3	24.1
A0A452EV89	Myosin light chain 12A	17	5	2	20.5
A0A452FUU1	Polyadenylate-binding protein	11	7	1	70.6
A0A452G0Q8	C1q domain-containing protein	13	7	2	22.7
A0A452E6Y1	Prefoldin subunit 1	23	10	3	14.2
A0A452E7M2	Inosine-5'-monophosphate dehydrogenase	10	4	3	55.7
A0A452G7L1	Uncharacterized protein	13	5	3	41.7
A0A452DY37	Beta-2-microglobulin	39	11	3	14
A0A452FJD7	Eukaryotic translation initiation factor 1A X-linked	24	6	3	16.5
A0A452G5S8	Glutathione synthetase	13	12	4	52.1
A0A452F9S2	Ig-like domain-containing protein	13	7	1	40.6
A0A452ERN3	Dihydrolipoamide S-succinyltransferase	5	6	2	50.4
A0A452FHN5	TPD52 like 2	17	11	3	22.3
A0A452END4	Vacuolar-sorting protein SNF8	17	6	3	28.9
A0A452EM66	N-ribosyldihydronicotinamide:quinone reductase 2	25	5	3	25.7
A0A452EV72	VPS37C subunit of ESCRT-I	9	7	2	38.1
A0A452ELL1	Actin related protein 1A	11	6	3	42.9
A0A452FIF7	Heterogeneous nuclear ribonucleoprotein H1	12	10	2	50.9
A0A452EDU3	Thiamine pyrophosphokinase	28	4	3	27
A0A452F3N4	Clathrin light chain	17	8	4	23.1
A0A452F9Y6	Ribosomal protein S5	22	6	3	22.9
A0A452ECQ2	Tripeptidyl peptidase 2	6	10	4	139.6
A0A452FXH6	Thy-1 cell surface antigen	22	10	3	18.1
A0A452G029	HSPA (Hsp70) binding protein 1	10	5	2	39.1
A0A452FJX8	Cullin 4B	3	8	1	104.6
A0A452E268	Uncharacterized protein	20	5	3	20.8
A0A452FXR1	DDB1 and CUL4 associated factor 6	6	7	3	106.1
A0A452EHZ0	Protein phosphatase methylesterase 1	13	12	4	41.4
A0A452FLE4	N(alpha)-acetyltransferase 15, NatA auxiliary subunit	6	5	3	101.1
A0A452G4T3	Complement C8 alpha chain	15	5	4	66
A0A452FU94	Heat shock protein nuclear import factor hikeshi	19	9	3	21.7
A0A452ENE3	Protein kinase domain-containing protein	11	8	1	44.5
A0A452DSU3	Uncharacterized protein	5	11	3	87.9
A0A452FBE9	Sex hormone binding globulin	14	5	4	43.7
A0A452DLG1	Adipogenesis regulatory factor	38	7	1	8.5
A0A452FDC9	Uncharacterized protein	7	8	3	85.1
A0A452E673	Voltage-dependent calcium channel gamma-1 subunit	13	6	2	24.6
A0A452EXS9	EMAP like 1	6	8	3	92
A0A452FIJ0	Queuosine salvage protein	11	6	3	39
A0A452FI89	Complement C6	6	7	4	104.6
A0A452ESG4	Receptor for activated C kinase 1	21	7	4	35.1
A0A452FC08	Phosphatidylinositol transfer protein alpha	12	7	2	32.2
A0A452E243	Uncharacterized protein	15	5	2	30.6
A0A452FS32	Tetratricopeptide repeat domain 9	26	5	3	24.4
A0A452F5B9	Galectin	17	7	1	20.7
A0A452FUI6	Coactosin like F-actin binding protein 1	19	7	3	16
A0A452E238	Ribosomal_L7Ae domain-containing protein	13	9	3	28.5
A0A452EWX5	BRO1 domain and CAAX motif containing	12	6	3	46.3
A0A452E9F5	Uncharacterized protein	11	8	3	44
A0A452FW54	Guanylate binding protein 2	6	2	2	58.8
A0A452E2S8	Calcium/calmodulin dependent protein kinase II gamma	7	6	1	64
A0A452G0P2	Uncharacterized protein	6	7	3	73.1
A0A452G1U2	Uncharacterized protein	12	10	4	52.8
A0A452F3F6	Ribosomal_L18e/L15P domain-containing protein	28	10	4	16.6
A0A452EKB8	Pyridoxal phosphatase	14	9	3	33.5
A0A452G7F0	DnaJ heat shock protein family (Hsp40) member C7	8	8	3	56.3
A0A452G2N2	N-acetylglucosamine kinase	9	4	2	37.4
A0A452FW36	Allograft inflammatory factor 1	22	3	2	16.8
B6F238	p97Bcnt protein	8	6	3	66.2
A0A452G8V1	Colony stimulating factor 1 receptor	4	5	3	106.7
A0A452E9V7	Uncharacterized protein	10	8	1	22.4
A0A452FVB9	BPI1 domain-containing protein	4	16	2	27.3
A0A452EL67	Non-specific serine/threonine protein kinase	8	8	3	62.3
A0A452ERW6	Ras suppressor protein 1	12	10	3	31.5
A0A452DUX5	Vacuolar protein sorting 36 homolog	10	6	3	50.9
A0A452G734	eIF2B_5 domain-containing protein	13	3	3	39.1
A0A452ENX3	NIMA related kinase 7	13	8	3	34.5
A0A452FL63	Uncharacterized protein	17	8	3	33.9
A0A452ETR9	Aminotran_1_2 domain-containing protein	11	8	3	48
A0A452ELE2	Peptidyl-prolyl cis-trans isomerase	18	7	2	13.9
A0A452FI28	Tubulin-specific chaperone A	31	11	4	12.7
A0A452FWD7	ATP-grasp domain-containing protein	3	6	2	101.6
A0A452DKZ6	ADP-ribosylhydrolase like 1	12	4	3	39.8
A0A452G3K6	Mitogen-activated protein kinase kinase 4	8	7	3	45.6
A0A452FVD3	Rac family small GTPase 1	14	14	3	21.1
A0A452ENN3	Leucyl-tRNA synthetase	4	3	3	134.8
A0A452DVG8	Protein disulfide isomerase family A member 6	10	5	3	48.1
B0LXL2	Tetraspanin	15	8	2	25.2
A0A452DV61	Huntingtin interacting protein K	33	10	3	14.6
A0A452G3W7	Arachidonate 15-lipoxygenase	4	4	2	75.1
A0A452FSD2	Proteasome subunit beta	11	10	3	25.6
A0A452ES90	Vacuolar protein sorting 25 homolog	25	7	3	20.7
A0A452FJU4	Chitinase acidic	10	4	3	51.9
A0A452G357	UBIQUITIN_CONJUGAT_2 domain-containing protein	24	10	2	16.7
A0A452ERF7	Phosphoglucomutase 2	7	6	3	69.8
I1W1N0	Ras-related protein Rab-2A	14	4	2	23.5
A0A452FSH3	F-actin-capping protein subunit alpha	15	7	2	33.2
A0A452FIR7	Glutaredoxin 3	12	8	3	37.2
A0A452E631	GMP reductase	10	10	1	38
A0A452FWM0	Nudix hydrolase 3	24	8	3	19.3
A0A452E4Q0	Small ubiquitin-related modifier	23	5	2	10.8
A0A452E2Q2	IGc1 domain-containing protein	13	9	1	42
A0A452G2D9	Acyl-CoA dehydrogenase very long chain	6	8	3	70.6
A0A452G155	Transglutaminase 2	6	4	3	77.1
A0A452EFV8	Geranylgeranyl transferase type-2 subunit beta	9	10	3	38
A0A452FE95	Uncharacterized protein	13	10	2	20.2
A0A452DPW9	Uncharacterized protein	19	5	2	19
A0A452FCD3	Uncharacterized protein	7	5	2	35.8
A0A452DKA9	Uncharacterized protein	32	12	3	8.9
A0A452FL08	Sorting nexin 1	5	6	2	59
A0A452E357	Uncharacterized protein	7	14	1	46.4
A0A452FRJ3	CCHC-type zinc finger nucleic acid binding protein	22	8	3	18
A0A452G754	Proteasome 26S subunit, non-ATPase 8	10	18	4	32.5
A0A452DLN0	Myozenin 1	15	7	2	32.2
A0A452G645	Versican	1	7	2	369
A0A452EE69	Ig-like domain-containing protein	24	6	2	14.5
A0A452GAE9	Selenophosphate synthetase 1	10	7	2	42.9
A0A452FQV0	RAN binding protein 1	21	11	3	23.6
A0A452F2R6	Sorting nexin	7	5	2	46.6
A0A452F104	ATP binding cassette subfamily F member 1	5	7	3	95.6
A0A452F723	GLOBIN domain-containing protein	13	2	1	16.3
A0A452ERL1	Adhesion regulating molecule 1	13	9	3	41.9
A0A452ECC6	Prohibitin	7	2	1	29.8
A0A452ECB4	Ig-like domain-containing protein	15	1	1	15.2
A0A452E8S4	Elongation factor Tu GTP binding domain containing 2	4	5	2	109.4
A0A452ECV2	Uncharacterized protein	28	5	3	16.3
A0A452FX42	Ribosomal protein S9	12	11	3	22.6
A0A452DSJ8	D-aminoacyl-tRNA deacylase	28	8	3	23.2
A0A452FJM2	Ribosomal_L23eN domain-containing protein	20	5	4	20.3
A0A452F948	Calcineurin like phosphoesterase domain containing 1	13	6	2	35.8
A0A452GBL9	CDV3 homolog	32	7	2	27.4
A0A452EA62	Interleukin enhancer binding factor 2	6	2	1	43
A0A452EKP2	Platelet activating factor acetylhydrolase 1b catalytic subunit 2	13	8	2	25.5
A0A452EUW4	Hook microtubule tethering protein 3	4	7	2	83.2
A0A452EZ94	Ribosomal protein S20	18	8	2	14.1
A0A452DNF8	Uncharacterized protein	15	1	1	14.8
A0A452FKJ9	Signal transducer and activator of transcription	5	7	3	89.9
A0A452FZ05	Scaffold attachment factor B2	4	4	2	106.8
A0A452ETX5	PPARGC1 and ESRR induced regulator, muscle 1	2	4	1	90
A0A452ESY5	Dystroglycan 1	3	7	2	97.4
A0A452E0C3	Uncharacterized protein	31	8	3	10.8
A0A452E1E7	PB1 domain-containing protein	8	4	2	43.3
A0A452FG11	Complement factor properdin	10	5	2	50.7
A0A452FLA7	Coagulation factor XIII B chain	4	8	2	74.8
A0A452DTS4	Dynein light chain Tctex-type 3	21	2	1	13
A0A452DLE1	ELFV_dehydrog domain-containing protein	7	6	3	61.5
A0A452DVZ8	Cullin 3	4	7	2	88.9
A0A452FV71	Gal_mutarotas_2 domain-containing protein	5	4	3	99.4
A0A452EYX6	Actin-related protein 2/3 complex subunit 5	21	4	2	16.5
A0A452F0L9	Uncharacterized protein	8	8	2	30.7
A0A452G6F8	Gp_dh_N domain-containing protein	7	14	1	33.9
A0A452ECC0	Ribos_L4_asso_C domain-containing protein	8	3	2	49
A0A452G000	DAZ associated protein 1	8	8	2	43.5
A0A452G2T8	Acylphosphatase-like domain-containing protein	23	10	2	9.5
A0A452FWG9	DED domain-containing protein	15	4	1	15
A0A452ENU2	Glucose-6-phosphate 1-dehydrogenase	7	5	3	59.3
A0A452F843	Uncharacterized protein	43	10	3	12.5
A0A452FVF2	Fermitin family member 2	6	6	2	77.8
A0A452FKH5	Uncharacterized protein	16	2	1	15
A0A452FGR4	Proteasome inhibitor subunit 1	13	11	3	30.3
A0A452FAQ1	Chromosome 11 open reading frame 58	9	3	1	20.1
A0A452FXG0	F-actin-capping protein subunit beta	21	6	2	12.7
A0A452DPH5	Eukaryotic translation initiation factor 3 subunit G	7	3	2	35.6
A0A452FM44	Glia maturation factor	34	5	3	16.1
A0A452DKT4	40S ribosomal protein S24	18	7	2	16.5
A0A452DPL6	Sorting nexin 3	18	8	3	18.8
A0A452FF95	Ig-like domain-containing protein	22	6	1	21
A0A452DSU5	Myosin light chain 6B	24	3	3	23.3
A0A452FKQ5	Ig-like domain-containing protein	10	7	1	41.5
A0A452DPA5	UPAR/Ly6 domain-containing protein	24	8	2	13.6
A0A452DU86	Phosphate cytidylyltransferase 2, ethanolamine	15	4	3	44.1
A0A452ESU0	G3BP stress granule assembly factor 1	7	4	2	52.1
A0A452F1W9	Sestrin 1	6	4	3	63.8
A0A452EZ54	Cold shock domain containing E1	3	2	1	93.8
A0A452EUJ3	5'-nucleotidase, cytosolic II	10	7	3	65.9
A0A452DK06	Endothelial differentiation related factor 1	6	6	1	16.3
A0A452FPZ3	UBIQUITIN_CONJUGAT_2 domain-containing protein	16	3	2	20.6
A0A452F1G6	RAP1A, member of RAS oncogene family	14	6	2	21
A0A452E444	Protein S	5	4	2	76.4
A0A452F2J4	S100 calcium binding protein A10	18	8	1	11.2
A0A452FR55	Glutaminyl-tRNA synthetase	4	7	2	87.3
A0A452FCF1	AIG1-type G domain-containing protein	10	3	3	36.3
A0A452FKB5	Calcium voltage-gated channel auxiliary subunit beta 1	8	7	3	65.7
A0A452DKZ3	NSF attachment protein gamma	5	4	1	34.7
A0A452EEW4	Protein phosphatase 1 regulatory subunit 27	31	4	2	17.5
A0A452FC01	Myosin light chain 2	11	5	2	18.9
A0A452FWU9	Ribosomal protein S16	12	4	2	16.4
A0A452FUY7	Eukaryotic translation initiation factor 2A	6	5	2	65.4
A0A452ELE6	40S ribosomal protein S26	13	4	1	13
A0A452EK80	U6 snRNA-associated Sm-like protein LSm8	43	6	2	10.1
A0A452F0C6	Peptidoglycan recognition protein 2	5	3	2	63.5
A0A452DKY7	Microtubule associated protein RP/EB family member 2	9	4	2	37
A0A452ETQ6	Proliferating cell nuclear antigen	13	5	3	28.8
A0A452G8C2	Galectin	10	4	2	18.9
A0A452EWG8	Insulin degrading enzyme	3	5	3	117.9
A0A452FSS9	Secernin 1	7	4	2	46.2
A0A452EKE2	IGv domain-containing protein	12	2	1	13.3
A0A452FWR1	UBIQUITIN_CONJUGAT_2 domain-containing protein	11	5	1	29.8
A0A452EXC9	Vacuolar proton pump subunit B	8	5	3	56.5
D2KMJ8	Cytochrome c oxidase subunit 2	9	1	1	26
A0A452G4L0	Homer scaffold protein 1	8	3	3	41
A0A452E7Y8	GLOBIN domain-containing protein	20	5	1	16.7
A0A452FWR4	RB binding protein 9, serine hydrolase	19	4	2	21
A0A452FAG7	Platelet activating factor acetylhydrolase 1b catalytic subunit 3	7	3	2	25.9
A0A452DVZ9	Uncharacterized protein	17	8	2	19
A0A452DRD5	Eukaryotic translation initiation factor 3 subunit E	6	3	2	52.2
A0A452EQU0	WD_REPEATS_REGION domain-containing protein	14	7	3	35.4
A0A452E1P4	G protein subunit alpha i2	7	4	2	40.6
A0A452G973	Small nuclear ribonucleoprotein polypeptide A	6	1	1	31.2
A0A452EXA4	Glutathione S-transferase alpha 4	17	5	2	25.6
A0A452ESM3	Heat shock protein family B (small) member 8	17	6	3	21.7
A0A452E6R6	Uncharacterized protein	4	3	2	120
A0A452FBK8	Smoothelin	4	3	1	47.5
A0A452DVH1	Arp2/3 complex 34 kDa subunit	7	6	2	34.4
A0A452EMK0	EF-hand domain family member D2	13	6	3	26.7
A0A452E7X5	Uncharacterized protein	10	5	2	35.4
A0A452FZ41	Dynein light intermediate chain	5	3	2	56.5
A0A452G271	40S ribosomal protein S18	15	3	2	17.6
A0A452FEZ4	Succinate--CoA ligase [ADP/GDP-forming] subunit alpha, mitochondrial	9	4	2	41.3
A0A452EZF9	Uncharacterized protein	24	7	1	11.9
A0A452G2S0	GST C-terminal domain-containing protein	11	8	2	19.7
A0A452FPE3	Leucine rich repeat containing 47	6	3	2	66.2
A0A452DZQ7	RNA exonuclease 2	11	2	2	26.8
A0A452DMR1	Uncharacterized protein	17	7	3	23.5
A0A452EXP6	Ribosomal_L7Ae domain-containing protein	30	4	2	12.8
A0A452G5I4	Coatomer subunit delta	4	2	2	57.1
A0A452FS00	Eukaryotic translation initiation factor 3 subunit K	11	1	1	25.1
A0A452EMF7	HD domain containing 2	17	5	2	23.3
A0A452G224	Glypican 1	3	1	1	60.8
A0A452E6C8	Coatomer subunit gamma	3	3	2	97.4
A0A452G3G9	Probable tRNA N6-adenosine threonylcarbamoyltransferase	10	5	2	35
A0A452FTN8	Transportin 1	3	2	2	102.3
A0A452F309	Sarcalumenin	7	6	3	91.2
A0A452E6R0	Valyl-tRNA synthetase	3	3	3	141.2
A0A452E7Q2	Eukaryotic translation initiation factor 6	6	5	1	26.5
A0A452ECU4	Complement C1s	4	4	2	77.8
A0A452DLU0	Hexokinase 1	2	5	2	105
A0A452DP59	CutC copper transporter	7	4	1	28.4
A0A452FNA0	Coronin	3	4	1	53.1
A0A452E2P1	Uncharacterized protein	5	5	1	34.9
A0A452FJF7	Eukaryotic translation initiation factor 3 subunit I	16	4	3	36.5
A0A452DYR7	Cystatin C	10	4	1	18
A0A452FLA3	Ribosomal protein L19	9	2	1	23.6
A0A452E5P2	Proteoglycan 4	5	3	2	47.1
A0A452FVN5	Uncharacterized protein	18	5	2	14.5
A0A452ECI7	RRM domain-containing protein	5	6	2	69.3
A0A452F9G8	Ribosomal_L14e domain-containing protein	6	2	1	23.4
A0A452FRW8	Tropomodulin 4	6	6	2	39.1
A0A452F0R4	Ecm29 proteasome adaptor and scaffold	3	4	3	202.4
A0A452FZD1	Ribosomal protein L22	19	8	2	14.8
A0A452G9E8	Attractin	2	2	2	157.2
A0A452FAW4	Lipopolysaccharide binding protein	4	4	2	53.4
A0A452EG83	Ring finger protein 7	11	1	1	12.7
A0A452EEF1	Uncharacterized protein	11	6	1	23.5
A0A452G6T9	MPN domain-containing protein	10	3	2	34.4
A0A452E0L8	NADH-cytochrome b5 reductase	10	4	2	34.4
A0A452FTM0	Uncharacterized protein	12	5	1	15.5
A0A452E6I0	Uncharacterized protein	8	4	2	40.9
A0A452GAP9	KH-type splicing regulatory protein	5	6	2	76.9
A0A452FU62	Uncharacterized protein	33	4	2	15.5
A0A452F5W4	Adenine phosphoribosyltransferase	13	3	2	19.5
A0A452EB10	Succinyl-CoA:3-ketoacid-coenzyme A transferase	7	2	2	57.9
A0A452G4F5	C-type lectin domain-containing protein	8	1	1	24
A0A452FPC7	Thyroid hormone receptor interactor 10	4	4	2	68.6
A0A452F6F8	Peroxiredoxin 3	11	7	3	28.2
A0A452FQK6	Uncharacterized protein	28	4	2	8.3
A0A452FC66	Crystallin lambda 1	8	4	2	35.1
A0A452F5Z4	DExH-box helicase 9	2	2	2	140
A0A452EQ52	Niban apoptosis regulator 1	2	5	1	103
A0A452FSZ5	tRNA-synt_1e domain-containing protein	3	6	2	92.1
A0A452G4S8	CULLIN_2 domain-containing protein	4	2	2	89.6
A0A452E2V8	Erythrocyte membrane protein band 4.1 like 2	3	4	2	114.8
A0A452EFX4	Endostatin domain-containing protein	10	3	2	20.9
A0A452FPZ2	ASPSCR1 tether for SLC2A4, UBX domain containing	3	3	1	61.6
A0A452E076	TP53 induced glycolysis regulatory phosphatase	6	5	1	29.4
A0A452G8G7	SERPINE1 mRNA binding protein 1	4	4	1	44.1
A0A452EHM0	Nicotinamide phosphoribosyltransferase	7	5	2	55.4
A0A452G9R9	Regulator of chromosome condensation 1	6	3	2	47.6
A0A452G010	UBIQUITIN_CONJUGAT_2 domain-containing protein	16	2	2	20.7
A0A452ELE7	Complement C2	2	5	1	82.7
A0A452G2R8	Uncharacterized protein	12	4	1	23.6
A0A452E3V8	V-SNARE coiled-coil homology domain-containing protein	21	3	2	12.7
A0A452ELX4	Ribosomal protein L15	8	3	2	24.2
A0A452E475	Uncharacterized protein	52	3	2	11.5
A0A452DZE2	Protein S100	16	9	2	11.3
A0A452DTJ6	Proteasome assembly chaperone 2	8	6	2	29.2
A0A452F7V3	Eukaryotic translation initiation factor 4 gamma 3	2	2	1	176
A0A452EH27	Serine hydroxymethyltransferase	6	2	2	52.9
A0A452F960	Tyrosine-protein phosphatase non-receptor type	4	4	2	68
A0A452E905	Regucalcin	6	2	1	33.6
A0A452E8K2	Nudix hydrolase 14	16	2	2	23.9
A0A452F344	Sorting nexin	7	4	2	46.8
A0A452DK67	Pyruvate dehydrogenase E1 component subunit alpha	6	5	2	43.9
A0A452E3T9	40S ribosomal protein S6	9	5	2	29.3
A0A452FJK9	Frizzled related protein	6	6	2	36.2
A0A452F497	MPN domain-containing protein	5	3	1	32.8
A0A452EYK0	Phosphoacetylglucosamine mutase	4	2	2	59.8
A0A452G891	CS domain-containing protein	22	3	2	17.6
A0A452FDQ3	Guanylate kinase 1	5	3	1	26.5
A0A452DLD8	Integrin subunit beta 1 binding protein 2	11	4	1	37.8
A0A452DKE1	N(alpha)-acetyltransferase 10, NatA catalytic subunit	6	3	1	26.5
A0A452G5J8	Dynamin 2	2	3	2	98.2
A0A452DPD2	BRISC and BRCA1 A complex member 2	4	5	1	43.5
A0A452E8A4	Galectin	10	4	2	27.5
A0A452G9D9	Uncharacterized protein	6	4	1	20.6
A0A452F1J2	Tubulin tyrosine ligase like 12	3	2	2	75.7
A0A452ERP6	Uncharacterized protein	11	5	2	27.9
A0A452F2F0	Optineurin	3	2	2	65.3
A0A452FNZ8	Ubiquitin protein ligase E3 component n-recognin 4	1	4	1	571
A0A452G7N6	Protein S100	11	2	1	11.8
A0A452DQ14	Uncharacterized protein	13	5	1	10.9
A0A452EGM1	Uncharacterized protein	4	4	1	44
A0A452E9Z1	Arginyl-tRNA--protein transferase 1	3	2	1	59.6
A0A452E5C9	Uncharacterized protein	5	1	1	27.7
A0A452FYK7	Uncharacterized protein	10	5	1	10.1
A0A452FNY5	Secretion associated Ras related GTPase 1B	11	3	2	22.4
A0A452EEC6	Uncharacterized protein	8	3	1	18.3
A0A452EQN7	Calcium regulated heat stable protein 1	11	5	1	15.9
A0A452G3V6	Collagen type I alpha 2 chain	3	3	2	110.4
A0A452FPB7	NIMA related kinase 9	2	1	1	106.8
A0A452F9D0	AP complex subunit beta	3	5	2	105.6
A0A452FD04	Ras related GTP binding D	4	2	2	49.9
A0A452GB16	Lysozyme	8	1	1	16.8
A0A452DKD8	Uncharacterized protein	13	2	1	9.4
A0A452EWR8	P53 and DNA damage regulated 1	13	2	1	15.6
A0A452E2Z1	Ribosomal protein	12	2	2	24.8
A0A452EIX9	Uncharacterized protein	20	4	2	21.3
A0A452DK65	Ubiquitin conjugating enzyme E2 A	13	2	1	17.3
A0A452DKQ5	Cytochrome b5 heme-binding domain-containing protein	15	4	1	15.8
A0A452FHG7	RAN binding protein 3	4	4	2	59.3
A0A452DTB5	Zyxin	4	4	2	60.5
A0A452EWL1	Ubiquinol-cytochrome c reductase core protein 2	4	3	1	48.1
A0A452FEC0	Importin subunit alpha	6	1	1	57.7
A0A452GB05	SMU1 DNA replication regulator and spliceosomal factor	4	1	1	57.5
A0A452FY72	Chromosome 4 open reading frame 33	12	3	2	23.2
A0A452DW62	S10_plectin domain-containing protein	5	5	1	18.7
A0A452DQS6	RAB21, member RAS oncogene family	5	4	1	24.1
A0A452E4F5	Ribonuclease A family member 4	7	4	1	18.5
A0A452G286	Uncharacterized protein	11	3	1	13.2
A0A452F4Z5	Pre-mRNA processing factor 19	7	1	1	55.2
A0A452FGV2	Capping actin protein, gelsolin like	8	2	2	38.9
A0A452G3N7	F-box protein 22	6	1	1	44.7
A0A452DS33	Uncharacterized protein	10	1	1	11.5
A0A452E897	Endosulfine alpha	12	3	1	13.4
A0A452F0L6	Fibulin 5	3	2	1	50.1
A0A452EHT0	RRM domain-containing protein	3	2	1	42.7
A0A452FVT3	Dynamin 1 like	2	2	1	78.6
A0A452G8A9	SUMO1 activating enzyme subunit 1	6	2	1	38.3
A0A452DVL5	Uncharacterized protein	20	1	1	10.3
A0A452EB88	Uncharacterized protein	8	3	1	14.6
A0A452G859	Syntrophin beta 1	5	3	1	38
A0A452EGJ1	Glutamate-cysteine ligase catalytic subunit	5	3	2	71
A0A452F8L8	3-hydroxybutyrate dehydrogenase 2	7	4	1	26.7
A0A452DX95	Vacuolar protein sorting-associated protein 29	18	3	2	20.9
A0A452F3A1	Cysteine protease	5	5	1	41.5
A0A452E0V0	eRF1_1 domain-containing protein	5	7	2	49
A0A452EVA0	Zinc finger and BTB domain containing 8 opposite strand	7	2	1	15.9
A0A452ESY2	Trafficking protein particle complex subunit	6	1	1	19.5
A0A452EAL6	ADP ribosylation factor like GTPase 3	6	4	1	20.5
A0A452EDH1	O-GlcNAcase	2	4	1	102.9
A0A452EI94	Microtubule associated protein 1B	1	2	2	270.3
A0A452G192	Uridine monophosphate synthetase	2	2	1	55.3
A0A452F072	Dual specificity protein phosphatase	13	2	1	20.6
A0A452DXA2	Spermidine/spermine N1-acetyltransferase family member 2	8	3	1	19.2
A0A452ESE7	Enhancer of rudimentary homolog	14	5	1	14
A0A452G3Q2	60S ribosomal protein L18a	7	3	1	20.8
A0A452FAV0	Caveolae associated protein 2	4	1	1	47
A0A452F0Q2	Coronin	2	1	1	54.1
A0A452G949	Uroporphyrinogen decarboxylase	3	2	1	41.4
A0A452G0W0	Ribosomal_L2_C domain-containing protein	7	3	2	28
A0A452EMQ3	Selenocysteine lyase	6	4	2	47.2
A0A452FE65	Protein phosphatase 6 regulatory subunit 3	2	3	1	98.4
A0A452F1F3	Leiomodin 3	4	2	2	65.4
A0A452EZC4	FMR1 autosomal homolog 1	4	3	2	73.1
A0A452G8E5	Uncharacterized protein	10	4	2	16.6
A0A452FHF6	Poly(A) binding protein interacting protein 2B	10	1	1	15.8
A0A452FTM7	SH3 domain-binding glutamic acid-rich-like protein	11	3	1	10.4
A0A452DKT5	Small nuclear ribonucleoprotein Sm D3	7	5	1	13.9
A0A452FHG5	Uncharacterized protein	3	1	1	64
A0A452FMW5	FGGY carbohydrate kinase domain containing	2	4	1	65.8
A0A452FCF6	Phosphoethanolamine/phosphocholine phosphatase	6	5	2	29.7
A0A452DSQ1	S100 calcium binding protein A13	11	4	1	11.2
A0A452E566	Translin	4	2	1	26.2
A0A452FC56	Kynurenine aminotransferase 3	7	3	2	53.7
A0A452EYK4	Cannabinoid receptor interacting protein 1	10	3	1	18.7
A0A452DLZ9	Heme binding protein 1	6	2	1	21.1
A0A452E7M6	PITH domain-containing protein	9	3	1	24.1
A0A452EHR7	Desmoplakin	0	1	1	332.4
A0A452F069	Ribosomal protein L18	6	1	1	21.4
A0A452FIL8	Ubiquitin like modifier activating enzyme 5	4	5	1	44.7
A0A452FU07	WD repeat domain 5	7	1	1	36.6
A0A452ECJ3	RNAse_Pc domain-containing protein	10	2	1	18.6
A0A452DQU9	Utrophin	0	2	1	390.7
A0A452F0H3	Small nuclear ribonucleoprotein-associated protein	3	5	1	24.6
A0A452EQH0	Proline and arginine rich end leucine rich repeat protein	3	2	1	45.2
A0A452EWF9	Eukaryotic translation initiation factor 3 subunit A	1	2	1	165
A0A452F807	Ankyrin repeat and LEM domain containing 1	4	7	1	53.7
A0A452ETT7	Drebrin like	4	1	1	48
A0A452G819	Protein transport protein SEC23	2	1	1	86.1
A0A452FFI7	HECT, UBA and WWE domain containing E3 ubiquitin protein ligase 1	1	1	1	478.8
A0A452DTX0	ATP synthase-coupling factor 6, mitochondrial	18	2	1	12.5
A0A452E616	U6 snRNA-associated Sm-like protein LSm4	7	5	1	16.7
A0A452FVX5	U2 snRNP associated SURP domain containing	2	1	1	118.1
A0A452F6V7	Complement factor D	8	3	1	27.9
A0A452E4C0	Adaptor protein, phosphotyrosine interacting with PH domain and leucine zipper 2	2	3	1	74
A0A452E1D6	COP9 signalosome subunit 7B	13	3	2	29.6
A0A452ED72	Uncharacterized protein	1	1	1	186.6
A0A452E8A8	Ig-like domain-containing protein	7	4	1	14.7
A0A452EIA6	Phenazine biosynthesis like protein domain containing	5	1	1	31.8
A0A452G9T8	Septin 9	4	3	2	65.7
A0A452DRN1	Peptidase A1 domain-containing protein	7	3	2	44.6
A0A452DNB6	Cytosolic Fe-S cluster assembly factor NUBP1	6	2	1	34.2
A0A452DU02	Uncharacterized protein	8	2	1	21.3
A0A452DTL2	tRNA nucleotidyl transferase 1	2	5	1	49.9
A0A452FEE2	Ig-like domain-containing protein	11	1	1	15.1
A0A452EPZ3	Coatomer subunit alpha	2	2	2	138.2
A0A452DPV2	NAD(P)(+)--arginine ADP-ribosyltransferase	5	1	1	35.1
A0A452F669	Coiled-coil domain containing 6	3	1	1	53.3
A0A452DTU4	Leucine rich repeat containing 14B	3	1	1	56
A0A452F406	Destrin, actin depolymerizing factor	7	3	1	18.5
A0A452DYD4	Uncharacterized protein	5	4	1	20.2
A0A452DVE7	Peptidyl-prolyl cis-trans isomerase	11	4	2	19.3
A0A452EQW3	MFS domain-containing protein	2	4	1	54.8
A0A452E7H8	Thymopoietin	2	2	1	75
A0A452FQK9	Cereblon	5	1	1	50.8
A0A452G9J7	40S ribosomal protein S7	6	5	1	22.1
A0A452FZX0	Eukaryotic translation initiation factor 3 subunit C	2	1	1	105.3
A0A452DRX5	Prosaposin	2	3	1	58.1
A0A452FNL4	Uncharacterized protein	5	5	1	25
A0A452EJL0	SUMO-activating enzyme subunit 2	2	1	1	71
A0A452EFN8	Hydroxymethylbilane synthase	3	3	1	38.2
A0A452GAQ4	Uncharacterized protein	5	1	1	32.9
A0A452DMW8	Elongation factor like GTPase 1	1	5	1	126
A0A452DNL2	Heterogeneous nuclear ribonucleoprotein A0	7	1	1	30.7
A0A452FUQ2	Perilipin	4	3	1	47.6
A0A452EEX0	N-ethylmaleimide sensitive factor, vesicle fusing ATPase	2	3	1	83.6
A0A452FB80	Splicing factor 3b subunit 3	1	1	1	135.5
A0A452DZK9	RIMS binding protein 2	1	4	1	139.5
A0A452ERK1	Guanine nucleotide-binding protein subunit gamma	22	2	1	8.1
A0A452EVP6	40S ribosomal protein S25	7	4	1	14.6
A0A452EST0	UDP-N-acetylglucosamine pyrophosphorylase 1	2	3	1	60.7
A0A452FYD6	Protein farnesyltransferase subunit beta	4	3	1	48.7
A0A452FBF4	Tubulin folding cofactor D	1	2	1	133
A0A452EKT0	ZPR1 zinc finger	2	1	1	51.1
A0A452E522	Tubulin folding cofactor C	4	2	1	38.8
A0A452FZU7	Microfibril associated protein 4	7	3	1	28.5
A0A452EEM4	Peptidoglycan-recognition protein	6	1	1	21
A0A452F3P4	Poly [ADP-ribose] polymerase	1	1	1	113.8
A0A452GBK7	Complement C1q binding protein	7	2	1	30.5
A0A452EW62	Ribose 5-phosphate isomerase A	3	1	1	32.8
A0A452FQK4	Abhydrolase domain containing 14B	7	1	1	22.5
A0A452FEL4	TBC1 domain family member 17	2	1	1	87.3
A0A452FFA7	Arginyl aminopeptidase	2	2	1	75.1
A0A452FKS0	Uncharacterized protein	11	1	1	11.7
A0A452E6T1	Ribosomal protein L32	10	3	1	15.9
A0A452G9S1	Uncharacterized protein	6	2	1	21.1
A0A452FIY4	Testis specific serine kinase 3	5	1	1	30.1
A0A452FLW9	CD109 molecule	1	2	1	161.6
A0A452EA11	Starch binding domain 1	4	1	1	35.8
A0A452FCB9	Adducin 3	3	1	1	78.8
A0A452FA73	60S ribosomal protein L27	6	3	1	15.8
A0A452EA32	Tripartite motif containing 23	2	2	1	63.9
A0A452FDZ6	Ubiquitin-fold modifier-conjugating enzyme 1	5	2	1	19.4
A0A452FSF2	Deoxyhypusine hydroxylase	3	4	1	33.4
A0A452DL71	Eukaryotic translation initiation factor 4E binding protein 2	24	1	1	12.9
A0A452FRH9	Inositol-3-phosphate synthase 1	2	1	1	60.7
A0A452EBD3	Mediator of RNA polymerase II transcription subunit 14	1	3	1	152.8
A0A452DZ39	CRK proto-oncogene, adaptor protein	6	1	1	33.8
A0A452FZ28	Thioredoxin domain containing 5	4	1	1	46.2
A0A452ESV0	Maltase-glucoamylase	1	1	1	205.7
A0A452FNF2	Ribosomal protein S6 kinase	1	3	1	83.6
A0A452DSZ5	DNA-directed RNA polymerases I, II, and III subunit RPABC3	9	2	1	17.1
A0A452FVR5	Gephyrin	2	1	1	85.6
A0A452DLV7	Chromosome 5 open reading frame 51	6	3	1	33.5
A0A452EP43	3-hydroxy-3-methylglutaryl coenzyme A synthase	3	4	1	57.3
A0A452EI39	EH domain binding protein 1 like 1	4	1	1	164.2
A0A452FAX2	LIM and SH3 protein 1	4	3	1	29.7
A0A452FXT2	Carnosine N-methyltransferase 1	3	1	1	47.3
A0A452ELU4	SEC23 interacting protein	1	1	1	111.7
A0A452F0V6	Nitric oxide associated 1	2	1	1	77.2
A0A452ECI6	Peptide-methionine (R)-S-oxide reductase	6	5	1	20.8
A0A452EVE9	V-type proton ATPase subunit H	5	1	1	55.8
A0A452G4G5	Nuclear receptor binding protein 1	3	1	1	60.8
A0A452DNR6	Serpin family H member 1	3	4	1	46.5
A0A452DS53	Fibrinogen C-terminal domain-containing protein	12	1	1	23.3
A0A452EUG4	Dihydropyrimidine dehydrogenase [NADP(+)]	2	1	1	112.7
A0A452ES54	Copper chaperone for superoxide dismutase	10	3	1	29.1
A0A452F946	Actin binding LIM protein family member 2	2	3	1	73.5
A0A452F8D7	NIPSNAP domain-containing protein	3	5	1	33.6
A0A452ER44	Geranylgeranyl diphosphate synthase 1	4	1	1	34.9
A0A452G379	Histone-lysine N-methyltransferase	1	3	1	162.2
A0A452FUL8	Uncharacterized protein	6	5	1	21.3
A0A452E2J3	RRM domain-containing protein	4	1	1	39.6
A0A452DTS7	EWS RNA binding protein 1	2	2	1	66.7
A0A452EFL3	Major histocompatibility complex, class II, DR alpha	3	1	1	28.5
A0A452FNG8	LIM and senescent cell antigen-like-containing domain protein	5	1	1	38.3
A0A452FPD7	PPM-type phosphatase domain-containing protein	3	4	1	42.5
A0A452F994	Ferritin	13	1	1	19
A0A452DPI2	Uncharacterized protein	7	1	1	19.5
A0A452EM17	Glycogen synthase kinase 3 beta	5	1	1	48
A0A452ETS4	Transport and golgi organization 6 homolog	3	1	1	51.6
A0A452G9E1	Solute carrier family 25 member 3	3	5	1	40.1
A0A452E0Q5	Disco interacting protein 2 homolog B	1	1	1	169.1
A0A452EZG0	60S ribosomal protein L13	6	4	1	26.3
A0A452DQT2	Copine 5	1	4	1	67.4
A0A452EDC9	LUC7 like 3 pre-mRNA splicing factor	4	1	1	58.3
A0A452FUX8	Adducin 1	2	4	1	80.7
A0A452E3M4	HBS1 like translational GTPase	1	1	1	75.9
A0A452FYJ5	CAP-Gly domain-containing protein	1	1	1	139.4
A0A452DUV4	Cell cycle and apoptosis regulator 2	1	1	1	104.5
A0A452DW28	Ribosomal_L6 domain-containing protein	7	1	1	22
A0A452EA17	LRRcap domain-containing protein	6	1	1	26.5
A0A452G927	ICAM_N domain-containing protein	6	2	1	30.8
A0A452EHS4	Steroid receptor RNA activator 1	8	1	1	28
A0A452F155	Integrin subunit alpha 8	2	2	1	116.9
A0A452EB48	Xin actin binding repeat containing 1	1	2	1	196.1
A0A452EF54	KH RNA binding domain containing, signal transduction associated 1	3	1	1	48.2
A0A452FQZ0	Sequestosome 1	3	2	1	47.8
A0A452F6Q6	Ig-like domain-containing protein	6	4	1	13.8
A0A452EH81	Phosducin like 3	5	1	1	27.6
A0A452FGX6	Pterin-4 alpha-carbinolamine dehydratase 1	8	2	1	12
A0A452F2V5	Eukaryotic translation initiation factor 4 gamma 2	1	1	1	102.4
A0A452E0M3	Cysteine protease	6	2	1	46.6
A0A452GAK8	N-glycanase 1	2	1	1	74.5
A0A452FJK1	WD repeat domain 44	2	1	1	101.3
A0A452ESL1	Alpha kinase 3	1	1	1	194.7
A0A452DR44	Adenosine deaminase like	3	3	1	39.7
A0A452G978	Cadherin 20	1	1	1	88.7
A0A452FQW9	Phosphatidylinositol-5-phosphate 4-kinase type 2 beta	4	3	1	47.3
A0A452EPL1	Splicing factor 3b subunit 1	1	1	1	145.8
A0A452FJT6	MPN domain-containing protein	2	3	1	45.4
A0A452ECG9	Hexokinase 2	2	2	1	102.3
A0A452FJT7	Fibrillarin	6	1	1	35
A0A452F0R6	Carnitine O-octanoyltransferase	3	1	1	70.2
A0A452EJ14	Cathepsin C	5	1	1	51.8
A0A452FPK7	Serum amyloid A protein	7	1	1	14.5
A0A452DL66	LIM zinc-binding domain-containing protein	36	2	1	8.5
A0A452DNU9	Heat shock protein family A (Hsp70) member 12A	2	1	1	77.1
A0A452FP43	Glucosidase II alpha subunit	2	1	1	109.5
A0A452FUQ5	LSM7 homolog, U6 small nuclear RNA and mRNA degradation associated	8	2	1	11.6
A0A452DLP7	Enoyl-CoA hydratase, short chain 1	6	2	1	35.6
A0A452ELW2	Dynein light intermediate chain	2	3	1	54.1
A0A452FEX5	PPR_long domain-containing protein	1	5	1	157.7
A0A452FJ12	Proteasome subunit beta 9	3	2	1	23.5
A0A452F2V9	V-type proton ATPase subunit C	3	1	1	43.9
A0A452EP46	60S ribosomal protein L6	3	2	1	32.7
A0A452F0E9	Aly/REF export factor	8	1	1	28
A0A452EM96	Molybdopterin synthase catalytic subunit	11	1	1	21
A0A452FKV5	TBC1 domain family member 32	1	2	1	149.3
A0A452DRH3	SEC31 homolog A, COPII coat complex component	1	1	1	134.3
A0A452E3H7	Uncharacterized protein	11	2	1	12.3
A0A452FNU2	Uncharacterized protein	17	1	1	8.4
A0A452FDD5	Uncharacterized protein	4	1	1	47.1
A0A452FWX0	ERI1 exoribonuclease family member 3	3	1	1	36.9
A0A452ET77	Signal transducer and activator of transcription	3	1	1	97.6
A0A452DL22	Uncharacterized protein	5	2	1	20.8
A0A452G6T0	Heterogeneous nuclear ribonucleoprotein M	2	1	1	73.6
A0A452EAD6	N-acetylneuraminic acid phosphatase	7	2	1	27.7
A0A452G770	Ig-like domain-containing protein	9	1	1	20.2
A0A452FJA8	CD44 molecule (Indian blood group)	1	2	1	77.5
A0A452G5Y7	TAR DNA binding protein	2	2	1	44.6
A0A452ET62	Fibrous sheath interacting protein 2	0	1	1	782
A0A452FG30	Dishevelled binding antagonist of beta catenin 1	1	1	1	89.2
A0A452FTV9	Complement C1r	2	2	1	83.3
A0A452FQM7	ATPase H+ transporting V1 subunit E1	4	1	1	26.1
A0A452E7Q9	Purine rich element binding protein B	9	2	1	32.7
A0A452DVP8	Uncharacterized protein	5	1	1	21.2
A0A452FJ19	Very low density lipoprotein receptor	2	2	1	96.1
A0A452EYX1	Kinesin light chain 1	2	1	1	69.5
A0A452G0U0	Target of myb1 like 2 membrane trafficking protein	3	1	1	56.7
A0A452EH67	Casein kinase II subunit beta	5	2	1	25.3
A0A452FCM8	Kinase non-catalytic C-lobe domain containing 1	1	1	1	187.2
A0A452EH73	RNAse_Pc domain-containing protein	14	1	1	16.1
A0A452EZL2	UBAP1-MVB12-associated (UMA) domain containing 1	12	2	1	14.9
A0A452F1U6	cAMP responsive element binding protein 5	1	1	1	61.6
A0A452EDM2	Mitochondrial carrier 2	3	1	1	33.2
A0A452G2X7	Proteolipid protein 1	4	4	1	30
A0A452DTA0	AA_TRNA_LIGASE_II_ALA domain-containing protein	5	1	1	47.5
A0A452DQA6	ADP ribosylation factor GTPase activating protein 2	4	1	1	57.9
A0A452F6G1	Phospholipid-transporting ATPase	3	1	1	130.2
A0A452FKE1	Serine dehydratase	7	1	1	34.3
A0A452E4C6	Uncharacterized protein	5	1	1	25.1
A0A452E2Z6	Eukaryotic elongation factor 2 kinase	2	1	1	81.4
A0A452DY22	Kalirin RhoGEF kinase	1	1	1	333.3
A0A452F8F0	Serine and arginine rich splicing factor 7	6	1	1	27.4
A0A452E2H1	Uncharacterized protein	6	2	1	21.4
A0A452FJ31	Arylsulfatase family member H	1	3	1	66
A0A452G7D2	Syntrophin alpha 1	1	2	1	53.9
A0A452F2R8	Nuclear receptor coactivator	0	1	1	159.8
A0A452FPN7	Glutathione peroxidase 3	6	2	1	25.9
A0A452FII2	Retinoic acid induced 14	1	1	1	109.8
A0A452F3E6	Ubiquitin like modifier activating enzyme 6	1	1	1	118.9
A0A452DU30	DNA-(apurinic or apyrimidinic site) lyase	3	1	1	35.6
A0A452FDJ0	Nudix hydrolase 9	3	1	1	38.6
A0A452DU19	Nitrilase 1	5	1	1	37
A0A452ETL0	U6 snRNA-associated Sm-like protein LSm2	20	2	1	10.7
A0A452GBN4	NudC domain containing 1	3	1	1	66.6
A0A452ENY0	Zinc finger and BTB domain containing 49	1	1	1	85.7
A0A452FQM6	NADH dehydrogenase [ubiquinone] flavoprotein 1, mitochondrial	3	1	1	50.6
A0A452G7E5	Thyroglobulin	0	1	1	302.1
A0A452FMU3	Cell division cycle 73	3	1	1	60.5
A0A452E0U2	Uncharacterized protein	0	2	1	207.1
A0A452FF42	Elongation factor Tu	2	1	1	49.4
A0A452DRQ9	V-set immunoregulatory receptor	4	1	1	34.4
A0A452FW10	Carbonic anhydrase 14	6	1	1	37.2
A0A452G9U2	Nuclear pore complex protein	1	1	1	106.4
A0A452EBA0	Eukaryotic translation initiation factor 3 subunit D	5	1	1	63.9
A0A452FZB2	LDL receptor related protein 1	0	1	1	492.3
A0A452F3D0	Collagen type VI alpha 2 chain	2	1	1	109.3
A0A452FX13	Single stranded DNA binding protein 3	5	1	1	40.4
A0A452EGH5	Uncharacterized protein	6	1	1	32.6
A0A452EGD7	Cilia and flagella associated protein 100	2	3	1	70.2
A0A452EZ66	LIM and calponin homology domains 1	1	1	1	121.8
A0A452FL98	Ubiquitin specific peptidase 9 X-linked	1	1	1	291.9
A0A452F6E5	Succinate--CoA ligase [ADP-forming] subunit beta, mitochondrial	2	1	1	50.2
A0A452DLD9	Acetylserotonin O-methyltransferase like	2	1	1	65.6
A0A452FP14	Thioredoxin domain containing 9	4	1	1	26.5
A0A452ERU6	CD163 molecule	2	3	1	120.2
A0A452FVH4	Bromodomain containing 7	1	1	1	74.1
A0A452F6B2	Uncharacterized protein	2	1	1	62.9
A0A452E9C1	Eukaryotic translation initiation factor 3 subunit H	5	2	1	39.9
A0A452EGJ4	Eukaryotic translation initiation factor 3 subunit F	4	1	1	38.6
A0A452EH87	Ig-like domain-containing protein	18	2	1	12.4
A0A452DVV9	Leucine rich repeat containing 59	4	1	1	34.8
A0A452E0H9	N-acylsphingosine amidohydrolase 1	4	2	1	45.3
A0A452EIE1	Dystrobrevin alpha	2	2	1	84.2
A0A452FGK9	BUB3 mitotic checkpoint protein	4	2	1	37.1
A0A452G1J2	Transforming growth factor beta regulator 4	1	1	1	71.4
A0A452EQF0	Cytochrome b-c1 complex subunit Rieske, mitochondrial	5	1	1	29.5
A0A452DM15	Calnexin	3	1	1	67.7
A0A452EZE6	Transmembrane protein 266	2	1	1	57.9
A0A452E3Z1	Family with sequence similarity 214 member A	1	4	1	122.9
A0A452FTL6	Spermatogenesis associated 16	1	4	1	63.7
A0A452E7H2	Myotubularin related protein 9	3	1	1	63.4
A0A452FVU1	Centrosomal protein 350	0	1	1	355.6
A0A452DQ83	Small nuclear ribonucleoprotein E	12	4	1	10.9
A0A452EX71	Carboxypeptidase B2	3	2	1	48.7
A0A452EKQ3	Uncharacterized protein	4	1	1	26.7
A0A452EI82	SLU7 homolog, splicing factor	1	3	1	68.2
A0A452G0E8	Cordon-bleu WH2 repeat protein like 1	2	1	1	135.1
A0A452DUH5	ADAM metallopeptidase domain 10	1	1	1	84.5
A0A452FXK0	NudC domain containing 3	3	1	1	40.2
A0A452EPV9	Migration and invasion enhancer 1	6	2	1	12.3
A0A452ETT9	Protein kinase AMP-activated non-catalytic subunit beta 2	6	1	1	30.2
A0A452DK31	Rho GTPase activating protein 4	1	1	1	105.8
A0A452E928	Telomeric repeat-binding factor	3	1	1	49.9
A0A452EUP0	Coatomer subunit beta	2	1	1	107.1
A0A452E8S9	Prune exopolyphosphatase 1	5	2	1	50.3
A0A452FRD4	ANK_REP_REGION domain-containing protein	1	1	1	181.6
A0A452DRP4	Sterol carrier protein 2	1	1	1	58.9
A0A452DT16	Oxysterol-binding protein	2	1	1	91.1
A0A452GAH5	Transferrin receptor	3	1	1	87.8
A0A452F4T1	Glycine receptor alpha 4	5	1	1	51.1
A0A452FE83	Fructosamine 3 kinase	4	1	1	35
A0A452F9T8	Coagulation factor VIII	1	1	1	255.4
A0A452E2F7	5'-nucleotidase	3	4	1	34.5
A0A452EMC2	MICAL like 1	1	1	1	92
A0A452F2L3	Uncharacterized protein	1	1	1	133.9
A0A452E825	Cathepsin Z	6	1	1	33.8
A0A452FPW8	Hydroxyacyl-CoA dehydrogenase trifunctional multienzyme complex subunit alpha	2	2	1	83.2
A0A452DS26	Thiopurine S-methyltransferase	5	1	1	28.3
A0A452EJD8	Asparagine synthetase [glutamine-hydrolyzing]	2	1	1	64.2
A0A452DML3	Spermidine synthase	5	1	1	36.6
A0A452DWC9	Alpha fetoprotein	1	2	1	68.5
A0A452DX58	Shisa family member 9	9	1	1	26.9
A0A452EFL5	U6 snRNA-associated Sm-like protein LSm1	12	1	1	15.2
A0A452E219	Uncharacterized protein	5	1	1	16.8
A0A452G1F4	Hepatocyte growth factor-regulated tyrosine kinase substrate	1	1	1	85.8
A0A452DM73	Histone domain-containing protein	5	5	1	15.1
A0A452ER42	Natriuretic peptide B	17	1	1	14.1
A0A452FHV9	Ral GEF with PH domain and SH3 binding motif 2	5	1	1	67.1
A0A452G757	Nestin	1	1	1	173.6
A0A452EQ87	Apoptosis inhibitor 5	2	2	1	59
A0A452EY27	Pleckstrin homology like domain family B member 2	1	1	1	141.4
A0A452FMD5	SCP domain-containing protein	10	3	1	18.1
A0A452EC60	HECT and RLD domain containing E3 ubiquitin protein ligase 4	1	1	1	121
A0A452FKQ0	Sema domain-containing protein	1	2	1	54.9
A0A452F0A3	Integrin linked kinase	3	2	1	51.4
A0A452ED12	Piccolo presynaptic cytomatrix protein	0	1	1	565.8
A0A452DK70	Mitogen-activated protein kinase	2	1	1	45.1
A0A452FMD3	Coatomer subunit beta'	2	1	1	102.3
A0A452EQQ9	Uncharacterized protein	6	5	1	13.7
A0A452DP46	Ribosomal_L18_c domain-containing protein	5	1	1	34.3
A0A452E5L8	Neurofibromin 1	1	1	1	320.1
A0A452DLA9	CD40 ligand	6	1	1	29.2
A0A452GAA3	Hes related family bHLH transcription factor with YRPW motif 2	2	1	1	35.6
A0A452FUR0	UBX domain protein 4	3	1	1	56.6
A0A452FWM2	ADP-ribosylarginine hydrolase	4	1	1	39.2
A0A452ELV0	Potassium voltage-gated channel subfamily Q member 4	2	1	1	77.1
A0A452DVK6	Major vault protein	2	1	1	98.9
A0A452FP89	Progesterone receptor membrane component 2	4	1	1	26.1
A0A452DTF4	Brain abundant membrane attached signal protein 1	6	1	1	23.1
A0A452ESF1	X-ray repair cross complementing 4	2	1	1	37.9
A0A452FJ51	RAS related 2	6	1	1	24
A0A452EZS4	STE20 like kinase	1	1	1	142.2
A0A452G9J3	Rho guanine nucleotide exchange factor 12	1	1	1	172.7
A0A452EL64	Nicotinate phosphoribosyltransferase	1	2	1	56.7
A0A452F760	SET and MYND domain containing 2	3	1	1	49.9
A0A452EVF9	ATPase copper transporting alpha	3	1	1	163.3
A0A452F6K1	Vitamin K-dependent protein C	2	1	1	51.6
A0A452FI27	Poly [ADP-ribose] polymerase	1	1	1	126.9
A0A452DXG5	Ubiquitin carboxyl-terminal hydrolase	1	1	1	112.4
A0A452DZM2	BCL2 associated athanogene 6	1	1	1	122.2
A0A452F595	Membrane metalloendopeptidase	4	1	1	88.7
A0A452F8M5	Coatomer protein complex subunit epsilon	5	1	1	37
A0A452G600	DEAD-box helicase 6	5	2	1	54.3
A0A452G7U7	Importin subunit alpha	3	1	1	60.1
A0A452DP57	RBR-type E3 ubiquitin transferase	2	1	1	64
A0A452F044	Uncharacterized protein	2	1	1	82.4
A0A452DMH3	G_PROTEIN_RECEP_F1_2 domain-containing protein	9	1	1	34.7
A0A452FF45	RWD domain-containing protein	4	1	1	28
A0A452F1K3	RB1 inducible coiled-coil 1	1	1	1	181.4
A0A452FE03	PBX homeobox 4	5	1	1	43.5
A0A452E0C0	TOX high mobility group box family member 3	5	1	1	60.5
A0A452E5Z9	Ribosomal_S17_N domain-containing protein	7	1	1	18.4
A0A452EGN5	Uncharacterized protein	1	1	1	72.3
A0A452G622	Eukaryotic translation initiation factor 2B subunit epsilon	4	1	1	80.5
