# Supplementary material for: A Label-Free Quantitative Analysis for the Search of Proteomic Differences between Goat Breeds
Source: Animals (Basel). 2022 Nov 29;12(23):3336. doi: 10.3390/ani12233336 (PMC9740416; doi:10.3390/ani12233336)
Supplement: Supplementary file 1 [file animals-12-03336-s001.zip › Table S2.xlsx]

## Sheet: Proteins
Uniprot acession	Protein description	∑Coverage % by amino acid	a)PSMs	b)Unique Peptides	c)MW [kDa]
A0A452FH25	Filamin C	66	746	117	290.4
A0A452EQ10	AHNAK nucleoprotein	58	538	9	575
A0A452EQJ4	AHNAK nucleoprotein	56	532	2	576.9
A0A452EPX6	AHNAK nucleoprotein	55	526	3	564
A0A452FWP3	Amylo-alpha-1, 6-glucosidase, 4-alpha-glucanotransferase	70	504	86	174.7
A0A452ET82	Pyruvate kinase	79	853	6	58.1
A0A452G9P5	Uncharacterized protein	51	382	19	222.9
A0A452EU77	Pyruvate kinase	79	655	4	57.9
A0A452F7K4	Serum albumin	78	954	53	69.1
A0A452E8N8	Alpha-1,4 glucan phosphorylase	61	554	47	97.2
A0A452G8R7	Myosin heavy chain 2	49	353	14	222.5
A0A452DX18	Complement C3	57	389	73	187.2
A0A452E6V7	Laminin subunit alpha 2	39	360	90	342.7
A0A452G4M8	ATP-dependent 6-phosphofructokinase	63	355	33	91.8
A0A452FNW6	Glyceraldehyde-3-phosphate dehydrogenase	80	963	10	35.9
A0A452FZ73	Creatine kinase, M-type	80	1238	31	43
A0A452FJF9	Transferrin	64	324	39	76.9
A0A452EU19	Uncharacterized protein	52	304	46	164.1
A0A452EGY9	Fructose-bisphosphate aldolase	74	884	25	45.1
A0A452E269	Myosin binding protein C, fast type	61	268	52	127.6
A0A452E4I3	Myosin heavy chain 8	37	269	4	222.6
A0A452FB24	Enolase 3	78	960	21	47
A0A452E104	Phosphoglycerate kinase	78	482	22	44.5
A0A452F6I3	Phosphoglucomutase 1	79	268	33	61.5
A0A452F4M2	L-lactate dehydrogenase	73	337	23	39.7
A0A452FMZ7	Heat shock protein 90 alpha family class A member 1	61	256	27	84.7
A0A452F4D5	Valosin containing protein	66	202	43	90.6
A0A452EUU0	Glucose-6-phosphate isomerase	65	224	24	62.8
A0A452EVG2	Annexin	67	236	2	75.8
A0A452DLF4	Vinculin	58	217	51	123.8
A0A452EVH6	Annexin	67	234	2	75.2
A0A452G9L7	Myosin binding protein C, slow type	53	227	1	125.8
A0A452EL69	Laminin subunit gamma 1	47	220	49	177.7
A0A452FHX6	Ubiquitin like modifier activating enzyme 1	46	215	36	129.3
A0A452GA11	Myosin binding protein C, slow type	54	226	1	124.6
A0A452EN03	Heparan sulfate proteoglycan 2	26	154	62	464.1
A0A452ESU2	AMP deaminase	61	167	34	84.9
A0A452EU55	Enolase 1	69	637	15	47.3
A0A452EV19	Uncharacterized protein	30	147	32	240.1
A0A452EW27	Uncharacterized protein	69	188	36	77.6
A0A452G069	WD repeat domain 1	66	169	27	66.3
A0A452F2N3	Aldehyde dehydrogenase 1 family member A1	74	183	28	54.8
A0A452EK60	Ceruloplasmin	45	181	37	121.6
A0A452EIR1	Tr-type G domain-containing protein	60	184	40	95.3
A0A452EYF6	Uncharacterized protein	62	192	3	70.5
A0A452FD14	Glycerol-3-phosphate dehydrogenase [NAD(+)]	75	281	21	38.7
A0A452EYU2	Myosin light chain kinase 2	66	185	30	68.2
A0A452F5Q0	Uncharacterized protein	60	157	38	96.6
A0A452FKE5	Uncharacterized protein	35	156	21	190.7
A0A452EYE8	Uncharacterized protein	67	183	1	65.3
A0A452E1G1	LIM domain binding 3	59	161	24	71.9
A0A452F327	Heat shock protein 90 alpha family class B member 1	55	193	22	83.2
A0A452E9M7	Myomesin 2	43	113	46	167.5
A0A452G8P4	Actin gamma 1	72	178	7	41.9
A0A452F2A1	Bridging integrator 1	61	171	24	51.3
A0A452EY59	Selenium binding protein 1	73	149	26	55
A0A452DR91	Phosphoglycerate mutase	71	289	12	28.7
A0A452ET55	Triosephosphate isomerase	69	336	16	31.5
A0A452DTD0	Talin 1	27	147	41	271.2
A0A452FKI3	UTP--glucose-1-phosphate uridylyltransferase	68	155	26	56.3
A0A452F4G4	Adenylosuccinate synthetase isozyme 1	62	157	25	50.1
A0A452F4A3	Unc-45 myosin chaperone B	49	149	37	103.4
A0A452FY52	Aspartate aminotransferase	76	160	27	46.4
A0A452F2L8	Creatine kinase B	78	102	19	42.7
A0A452G6U5	Rab GDP dissociation inhibitor	73	125	23	51.4
A0A452FKG5	Kelch like family member 41	67	176	30	68
A0A452F0R5	Fructose-bisphosphatase 2	64	134	18	38
A0A452FXE0	Calcium-transporting ATPase	42	148	25	112.8
A0A452G4X2	Laminin subunit beta 1	28	143	36	203.2
A0A452FQK2	Aminopeptidase	52	165	36	103.6
A0A452ECP7	Carbonic anhydrase 3	83	240	17	29.4
A0A452DQU2	Actin alpha cardiac muscle 1	68	158	8	42
A0A452FM11	Tubulin beta chain	79	136	3	50
A0A452F0Q6	Uncharacterized protein	57	162	4	36.3
A0A452EJF0	Microtubule-associated protein	57	143	38	115.6
A0A452ERC8	Ribonuclease/angiogenin inhibitor 1	70	124	19	48.9
A0A452FF76	Uncharacterized protein	41	118	32	139.9
A0A452FYL3	Dynein cytoplasmic 1 heavy chain 1	15	119	49	531.1
A0A452EBL1	Aldo_ket_red domain-containing protein	76	149	9	37
A0A452FHJ7	Gelsolin	44	122	24	86
A0A452FL67	Phosphorylase b kinase regulatory subunit	36	93	33	137.2
A0A452DWP9	Aldehyde dehydrogenase 7 family member A1	54	124	20	58.6
A0A452EN73	Fibrinogen gamma chain	74	144	24	50.4
A0A452G3S8	Tubulin beta chain	76	129	3	49.6
A0A452DZT8	Uncharacterized protein	52	140	31	94.4
A0A452DVV1	Leucine aminopeptidase 3	64	137	26	56.2
A0A452G129	GC vitamin D binding protein	64	134	23	53.1
A0A452FAS7	Myosin heavy chain 9	25	108	31	229.7
A0A452FH78	Alpha 2-HS glycoprotein	47	120	14	38.2
A0A452F941	Prolyl endopeptidase	55	119	29	80.7
A0A452F854	SERPIN domain-containing protein	48	151	8	46.5
A0A452FTH7	Anaphylatoxin-like domain-containing protein	26	96	1	172.3
A0A452F074	Uncharacterized protein	41	133	4	45.3
A0A452ENA3	Fibrinogen beta chain	62	122	23	56.6
A0A452EWA5	Elongation factor 1-alpha	56	124	8	50.4
A0A452EJW7	Uncharacterized protein	79	116	12	23.7
A0A452G9S2	Dihydropyrimidinase like 2	51	107	19	73.5
A0A452FNZ7	Uncharacterized protein	49	130	29	83.6
A0A452FRA9	Tubulin alpha chain	60	134	6	53.1
A0A452EQB0	Uncharacterized protein	46	126	34	120.6
A0A452E5N4	Uncharacterized protein	45	137	27	62.5
A0A452EAQ3	Aldo_ket_red domain-containing protein	78	128	18	35.9
A0A452E712	Adenylate kinase isoenzyme 1	70	139	15	21.6
A0A452DNG3	Tubulin alpha chain	60	124	4	50.7
A0A452DRK5	Hemopexin	57	108	19	51.9
A0A452FJ84	Myosin heavy chain 7	21	117	11	224.9
A0A452FR95	Uncharacterized protein	46	118	25	85.5
A0A452FJ07	SERPIN domain-containing protein	44	123	16	48.7
A0A452FTD9	Anaphylatoxin-like domain-containing protein	22	93	1	181.9
A0A452E4U5	Serpin family C member 1	61	114	25	52.4
A0A452FIJ2	Tubulin beta chain	79	96	1	49.9
A0A452F4R6	Isocitrate dehydrogenase [NADP]	72	122	24	46.7
A0A452EEM6	Gp_dh_N domain-containing protein	35	401	3	34.5
A0A452ENH1	Damage specific DNA binding protein 1	37	116	32	126.8
A0A452E987	Ankyrin repeat domain 2	66	59	17	36.7
A0A452G3J7	Tubulin beta chain	71	98	1	49.9
A0A452FG20	Nidogen 1	39	106	29	137.1
A0A452G9T9	Alpha-1-B glycoprotein	52	90	15	53.5
A0A452FA94	Radixin	47	128	21	70.8
A0A452F5L4	Fatty acid synthase	18	60	1	273.4
A0A452FM54	Parkinsonism associated deglycase	82	102	16	20
A0A452GBE2	Calpastatin	38	102	21	85.8
A0A452F4U3	Fatty acid synthase	17	59	1	298.4
A0A452DZU0	SERPIN domain-containing protein	35	108	13	52.6
A0A452DSB1	Annexin	61	113	21	38.6
A0A452F2J8	Cullin associated and neddylation dissociated 2 (putative)	36	96	27	134.6
A0A452E7A0	Plasminogen	54	97	28	91.1
A0A452F4M6	Dihydropyrimidinase like 3	54	98	20	74
A0A452EQV3	Peptidase D	47	100	18	54.8
A0A452G757	Nestin	27	32	30	173.6
A0A452E3D3	Perilipin 4	65	86	26	126.1
A0A452DWW0	Myoglobin	64	589	11	17
A0A452EHA4	Threonyl-tRNA synthetase	50	118	31	83.3
A0A452E480	L-lactate dehydrogenase	62	118	15	36.5
A0A452DY24	Thioredoxin domain-containing protein	83	109	15	21.8
A0A452E2H7	Elongation factor 1-alpha	49	105	7	50.1
A0A452F5J4	Uncharacterized protein	68	105	16	38.4
A0A452GBJ0	BRO1 domain-containing protein	40	106	27	97.4
A0A452FU67	Carboxymethylenebutenolidase homolog	44	100	14	32.4
A0A452DVL8	Poly(rC) binding protein 1	83	101	13	37.5
A0A452EDZ9	LIM and cysteine rich domains 1	64	110	22	40.7
A0A452F0W1	Glycogen [starch] synthase	42	66	22	83.7
A0A452DR39	Uncharacterized protein	74	102	12	30.4
A0A452F4L3	Fibrinogen alpha chain	36	124	22	67
A0A452DPE6	Smoothelin like 1	45	91	14	48.8
A0A452DQI5	Dipeptidyl peptidase 3	36	98	18	83.6
A0A452F1S1	Peptidyl arginine deiminase 2	44	99	23	75.3
A0A452EYJ1	Uncharacterized protein	79	109	14	21
A0A452FR97	Phosphoglycerate mutase	60	113	10	28.9
A0A452G4D6	Chaperonin containing TCP1 subunit 2	50	86	20	57.4
A0A452E7C9	Filamin A	14	114	18	280.7
A0A452F0G8	Leukotriene A(4) hydrolase	41	93	19	69.2
A0A452FK74	Annexin	61	91	18	37.9
A0A452ENC7	Karyopherin subunit beta 1	33	100	21	97.4
A0A452FTI8	Protein phosphatase 2 scaffold subunit Aalpha	44	90	20	66.2
A0A452EVG3	Adenylosuccinate lyase	56	89	18	55.4
A0A452EEE2	Moesin	40	104	18	77.5
A0A452EV50	Uncharacterized protein	34	90	2	72.2
A0A452EWZ3	SERPIN domain-containing protein	28	133	7	55
A0A452FX21	Prothrombin	43	78	18	70.1
A0A452FAB7	Seryl-tRNA synthetase	48	78	17	58.8
A0A452DUT2	Aconitase 1	40	85	25	99.4
A0A452FYF5	Thrombospondin 4	38	79	22	106.5
A0A452EJS4	Myomesin 1	22	65	25	181.6
A0A452EA58	Mannose-6-phosphate isomerase	51	78	16	46.3
A0A452ELS1	SERPIN domain-containing protein	45	97	7	46.1
A0A452EN27	COP9 signalosome subunit 4	56	77	16	46.3
A0A452ESX0	Alanyl-tRNA synthetase	34	84	21	106.6
A0A452F4J5	Calpain 2	47	76	21	79.9
A0A452G6J7	Obscurin, cytoskeletal calmodulin and titin-interacting RhoGEF	11	49	4	935
A0A452F2R2	GLOBIN domain-containing protein	83	109	10	16.6
A0A452FE94	Vimentin	52	100	21	53.7
A0A452G5R1	Uncharacterized protein	60	48	19	44.6
A0A452EPC6	Uncharacterized protein	46	82	13	53
A0A452E6J2	Aspartyl-tRNA synthetase	50	91	20	57.1
A0A452G1A9	Tubulin beta chain	70	63	9	49.9
A0A452EXR4	Glutamic--pyruvic transaminase	51	85	18	55.2
A0A452EQW7	Malate dehydrogenase	56	121	16	36.4
A0A452EHT7	Inter-alpha-trypsin inhibitor heavy chain 4	30	69	20	100.4
A0A452G6J3	Obscurin, cytoskeletal calmodulin and titin-interacting RhoGEF	10	46	2	841.1
A0A452FGR5	Tripartite motif containing 72	49	75	1	53.4
A0A452DSP1	Ubiquitin carboxyl-terminal hydrolase	50	81	20	55.9
A0A452G6Y9	Apolipoprotein B mRNA editing enzyme catalytic subunit 2	75	60	10	25.8
A0A452FK08	Biliverdin reductase B	85	73	11	22.1
A0A452G8Z0	Adenylyl cyclase-associated protein	48	90	16	53.6
A0A452FIG7	S-formylglutathione hydrolase	72	83	15	31.5
A0A452DXK5	Bleomycin hydrolase	50	87	17	54
A0A452F3M1	Importin 5	32	79	23	123.5
A0A452E2Q8	GB1/RHD3-type G domain-containing protein	37	36	17	70.9
A0A452G2G2	Eukaryotic translation initiation factor 5A	68	76	10	16.8
A0A452FRC9	Heat shock protein family A (Hsp70) member 1 like	30	88	8	70.7
A0A452FNW0	Uncharacterized protein	45	94	19	50.3
A0A452DL82	Annexin	37	86	16	53.9
A0A452G830	Prostaglandin reductase 1	61	69	13	35.7
A0A452EUX2	Thioredoxin domain-containing protein	60	75	12	25.1
A0A452DPV3	Phosphoglycerate kinase	28	202	1	44.7
A0A452FWQ6	Obg-like ATPase 1	53	82	20	45.6
A0A452FRG1	Tubulin alpha chain	42	69	6	54.7
A0A452F2N4	Chaperonin containing TCP1 subunit 8	51	79	22	60.2
A0A452G242	PDZ and LIM domain 3	46	73	10	39.4
A0A452FX49	Hemoglobin subunit beta-C	82	67	8	15.8
A0A452DU05	Epoxide hydrolase 2	55	79	21	62.6
A0A452EHE9	Spectrin alpha chain, non-erythrocytic 1	15	65	27	282.2
A0A452ERY2	Cofilin 2	73	83	12	18.7
C6ZP52	II alpha globin	78	75	8	15.2
A0A452G3B3	Tyrosine 3-monooxygenase/tryptophan 5-monooxygenase activation protein gamma	66	86	9	28.3
A0A452FS72	14_3_3 domain-containing protein	61	99	11	27.6
A0A452G375	S-(hydroxymethyl)glutathione dehydrogenase	62	71	15	40.2
A0A452ER57	Laminin subunit beta 2	20	65	20	195.8
A0A452E2E2	IQ motif containing GTPase activating protein 1	19	70	23	189.1
A0A452E2C8	Transthyretin	63	73	9	15.8
A0A452E573	ATP synthase subunit beta	53	64	19	56.1
A0A452FH94	Tripartite motif containing 72	47	70	1	53.8
A0A452EUN1	Myosin light chain 1	74	63	10	19.5
A0A452EAZ8	NDRG family member 2	53	65	11	39.2
A0A452E6A2	SERPIN domain-containing protein	33	64	14	46.6
A0A452E0A7	Glutathione S-transferase	70	79	15	26.8
A0A452DVP7	Lymphocyte cytosolic protein 1	50	75	19	70.1
A0A452F684	Histidine triad nucleotide binding protein 1	60	54	4	13.8
A0A452FIH7	Glutamyl-prolyl-tRNA synthetase	23	71	24	170.5
A0A452FI14	Uncharacterized protein	66	112	19	30.3
A0A452FYV6	Cofilin 1	79	65	10	18.4
A0A452FV98	Inter-alpha-trypsin inhibitor heavy chain 2	23	69	16	106.4
A0A452DRF1	Aldo_ket_red domain-containing protein	60	66	9	36.8
A0A452E1U1	Thioredoxin domain-containing protein	71	75	12	22.9
A0A452F3V6	Dihydrodiol dehydrogenase	59	74	16	36.5
A0A452G6W6	NSFL1 cofactor	51	75	13	40.9
A0A452DZ70	Fructose-bisphosphate aldolase	15	120	2	53.8
A0A452EQY5	Phosphorylase b kinase regulatory subunit	25	57	22	125.3
A0A452ED43	Apolipoprotein A4	62	69	20	42.8
A0A452DTI0	Catechol O-methyltransferase	61	46	11	30.2
A0A452E290	Peptidylprolyl isomerase	46	71	16	51.5
A0A452G0A7	Amine oxidase	27	60	12	87.1
A0A452FXX0	Malate dehydrogenase	60	63	16	35.6
A0A452EC09	Ubiquitin carboxyl-terminal hydrolase	38	69	21	93.3
A0A452G990	Adenosylhomocysteinase	44	69	16	47.6
A0A452FHC1	Arginyl-tRNA synthetase	35	58	19	75.6
A0A452F4X9	Lactoylglutathione lyase	73	79	13	20.8
A0A452G8L6	Cardiomyopathy associated 5	11	54	26	437.5
A0A452FV45	Lumican	49	74	13	38.8
A0A452ETX9	Uncharacterized protein	17	64	9	165.4
A0A452G6D2	6-phosphogluconate dehydrogenase, decarboxylating	37	70	14	51.9
A0A452EXW8	Glycyl-tRNA synthetase	31	84	19	93.6
A0A452DU73	Troponin T3, fast skeletal type	36	76	12	29.3
A0A452E5T3	Uncharacterized protein	61	64	18	40.6
A0A452FHI5	Catalase	38	57	13	60
A0A452G270	Diaphanous related formin 1	21	60	18	139.6
A0A452E968	T-complex protein 1 subunit gamma	51	64	21	60.5
A0A452G7E7	Serpin family F member 1	52	53	16	46
A0A452FZT2	Uncharacterized protein	61	78	4	27.2
A0A452FIS6	Gp_dh_N domain-containing protein	29	226	2	33
A0A452DY54	Protein phosphatase 1 regulatory subunit 3A	28	55	21	124.7
A0A452FD71	Fetuin B	51	48	13	42.5
A0A452FD11	Uncharacterized protein	45	85	7	32.7
A0A452F8M2	BCL2 associated athanogene 3	42	70	16	61.3
A0A452DW73	Aconitate hydratase, mitochondrial	31	65	17	85.3
A0A452F378	Amine oxidase	28	51	10	84.6
A0A452FKN8	Transketolase	39	69	15	67.8
A0A452EC94	Eukaryotic translation initiation factor 4A2	43	66	5	46.7
A0A452F5G1	Serpin family B member 1	52	76	17	42.2
A0A452E7H1	Cadherin 13	28	59	13	72.7
A0A452F711	Peptidylprolyl isomerase	46	58	9	25.2
A0A452ESK8	Mitogen-activated protein kinase kinase kinase 20	35	69	13	51.7
A0A452FMX3	Plectin	9	30	25	470.4
A0A452ESU7	Heat shock protein family B (small) member 1	82	72	13	22.3
A0A452F5D8	Uncharacterized protein	27	287	2	46.6
A0A452G457	Protein-L-isoaspartate O-methyltransferase	44	55	9	31.6
A0A452DTU9	Uncharacterized protein	36	55	17	72.5
A0A452FHY8	Talin 2	13	51	14	271.3
A0A452EN49	Uncharacterized protein	45	60	15	48.5
A0A452FQU3	Inter-alpha-trypsin inhibitor heavy chain 1	31	55	17	100.1
A0A452FI94	5'-nucleotidase	52	60	15	37.4
A0A452EZS5	Crystallin zeta	52	55	10	35.3
A0A452F571	D-3-phosphoglycerate dehydrogenase	32	23	15	56.5
A0A452EJ96	Serine/threonine-protein phosphatase	55	60	4	37.2
A0A452EUS4	M20_dimer domain-containing protein	46	58	13	45.5
A0A452EJU5	Phosphoglycolate phosphatase	65	67	15	34.5
A0A452EW54	Chromosome segregation 1 like	25	65	20	110.3
A0A452EM32	Superoxide dismutase [Cu-Zn]	72	59	6	15.9
A0A452E2F6	Alpha-1-acid glycoprotein	48	44	10	23.1
A0A452F573	Collagen type VI alpha 3 chain	9	43	20	337.6
A0A452FBN2	Mono-ADP ribosylhydrolase 1	41	68	12	35.4
A0A452E2J1	Actinin alpha 2	25	22	9	103.7
A0A452G9I1	5'-nucleotidase, cytosolic IA	58	47	14	40.7
A0A452EIZ0	Thimet oligopeptidase 1	27	75	16	78.1
A0A452E6D4	Complement C5	14	45	17	188.6
A0A452E3X0	Quinoid dihydropteridine reductase	55	53	9	25.6
A0A452FUS4	Cullin 5	31	76	19	90.9
A0A452FF40	Coagulation factor XIII A chain	38	54	18	83
A0A452FG03	Annexin	46	47	12	38.9
A0A452DR78	Transforming growth factor beta induced	29	63	16	74.3
A0A452EGT7	A-kinase anchoring protein 12	20	53	20	177.1
A0A452ES52	Serpin family D member 1	35	42	14	59.4
A0A452FJ15	Nucleoside diphosphate kinase	77	66	6	17.3
A0A452FUE4	Uncharacterized protein	47	69	2	27
A0A452DL96	Annexin	35	56	16	52.4
A0A452DU61	Heat shock protein family B (small) member 6	86	50	9	17.5
A0A452GA96	Annexin	53	50	15	36.1
A0A452DZK5	Proteasome subunit alpha type	63	59	11	26.4
A0A452DZD6	Ig-like domain-containing protein	81	93	7	11.3
A0A452E1A4	Proteasome activator subunit 1	63	65	18	27.6
A0A452F018	Glycogenin 1	35	53	10	43.3
A0A452FXD3	GMP reductase	51	43	2	34.1
A0A452FEP4	Basic leucine zipper and W2 domains 2	34	55	17	57.3
A0A452FCW4	Delta-aminolevulinic acid dehydratase	47	58	1	36.4
A0A452EG24	Aspartate aminotransferase	47	60	15	47.5
A0A452F3U3	Chaperonin containing TCP1 subunit 5	41	76	17	59.6
A0A452FUS0	Serine/threonine-protein phosphatase	58	52	12	35.6
A0A452ED07	Aspartyl aminopeptidase	46	61	15	52.3
A0A452FJE8	Aldedh domain-containing protein	35	52	15	53.9
A0A452EJN6	Crystallin alpha B	63	57	10	20
A0A452EMA0	Proteasome subunit alpha type	60	60	12	27.9
A0A452DWL1	Desmin	39	27	13	53.5
A0A452E4G2	Uncharacterized protein	60	61	8	18.1
A0A452DS77	Uncharacterized protein	59	54	13	36.7
A0A452EKN2	Uncharacterized protein	46	34	3	35.9
A0A452E739	Calmodulin 2	49	61	7	17
A0A452DJW6	Annexin	56	19	14	36.8
A0A452FTG3	Calpain 3	26	43	14	94
A0A452EQX0	LanC like 1	41	50	13	48.4
A0A452EY73	26S proteasome non-ATPase regulatory subunit 2	25	57	18	107.6
A0A452FZ04	Apolipoprotein H	45	38	10	38.2
A0A452DNI3	Methylenetetrahydrofolate dehydrogenase, cyclohydrolase and formyltetrahydrofolate synthetase 1	26	46	18	101.2
A0A452FVM4	Tryptophanyl-tRNA synthetase	44	42	13	54.3
A0A452EBZ9	LRRcap domain-containing protein	50	56	14	41.3
A0A452FLQ8	Eukaryotic translation initiation factor 4A1	39	47	3	46.1
A0A452FCX9	Aminolevulinate dehydratase	48	53	1	35.4
A0A452DRZ8	Aldo-keto reductase family 1 member A1	48	74	15	36.5
A0A452FTN4	Phosphoserine aminotransferase	45	36	13	40.4
A0A452F429	Ubiquitin carboxyl-terminal hydrolase	55	46	9	26.2
A0A452FPU3	Collagen type XIV alpha 1 chain	15	37	19	186.1
A0A452FK82	Rho GDP dissociation inhibitor alpha	43	51	9	23.4
A0A452EN00	Uncharacterized protein	42	67	4	32.8
A0A452FEG1	Aminopeptidase like 1	36	50	11	55.8
A0A452E570	Cullin associated and neddylation dissociated 1	16	57	15	136.3
A0A452EFE3	Uncharacterized protein	47	52	2	17.4
A0A452FZV2	Rab geranylgeranyltransferase subunit alpha	36	58	16	64.7
A0A452E8V5	Uncharacterized protein	55	49	10	31
A0A452FR52	Cysteine and glycine rich protein 3	39	45	7	20.9
A0A452FGA5	Phosphorylase kinase catalytic subunit gamma 1	44	37	11	44.8
A0A452FNL0	Heterogeneous nuclear ribonucleoprotein A2/B1	47	46	10	37.4
A0A452E8D8	Protein kinase cAMP-dependent type I regulatory subunit alpha	37	62	14	42.9
A0A452E819	Kininogen 1	31	59	15	68.8
A0A452E7R8	Rab GDP dissociation inhibitor	37	43	7	45.9
A0A452F3H8	Exportin 1	22	44	16	123.1
A0A452EXW7	SET and MYND domain containing 1	39	46	13	56.7
A0A452F874	Kinesin-like protein	24	45	16	109.7
A0A452FFI1	Uncharacterized protein	42	27	13	60.6
A0A452FP98	RAD23 homolog B, nucleotide excision repair protein	48	58	11	43.2
A0A452G9P0	G protein pathway suppressor 1	37	59	14	53.4
A0A452G281	Calcium-transporting ATPase	17	50	4	112.7
I1X3V1	Galectin	70	47	7	14.8
A0A452DPY4	Troponin I2, fast skeletal type	34	44	5	19
A0A452EW28	Protein kinase cAMP-activated catalytic subunit alpha	33	59	6	41.7
A0A452FQ64	Hydroxyacylglutathione hydrolase	44	55	8	33.9
A0A452FB11	Proteasome subunit alpha type	78	55	16	29.6
A0A452EUD9	Carbonic anhydrase 2	66	43	11	29.1
A0A452FN83	Serpin family F member 2	19	41	6	52.9
A0A452EZ97	Oxidative stress responsive kinase 1	25	45	11	57.9
A0A452ENB2	Phospholipase A2 activating protein	27	49	16	87.1
A0A452G0Y9	NTF2 domain-containing protein	69	43	5	14.5
A0A452DU00	Spermine synthase	40	41	10	39.5
A0A452EVX4	T-complex 1	37	48	15	60.3
A0A452EH79	COP9 signalosome subunit 6	37	45	7	36.3
A0A452DYV8	Alpha-2-glycoprotein 1, zinc-binding	34	37	9	33.8
A0A452DQC8	Isocitrate dehydrogenase [NADP]	34	46	12	50.7
A0A452EPB0	Aldose 1-epimerase	52	46	13	37.6
A0A452EKT9	Uncharacterized protein	34	27	1	35.9
A0A452FNS1	Peptidyl-prolyl cis-trans isomerase	52	52	8	17.9
A0A452G4C7	ATP-dependent (S)-NAD(P)H-hydrate dehydratase	52	38	10	34.7
A0A452FYS8	Serine/threonine-protein phosphatase	35	47	13	56.9
A0A452EJT8	T-complex protein 1 subunit delta	27	53	3	57.9
A0A452EVI4	Mitogen-activated protein kinase 12	37	33	9	40.7
A0A452DTF9	C-type lectin domain family 3 member B	63	42	9	22.1
A0A452EU44	Tyrosine 3-monooxygenase/tryptophan 5-monooxygenase activation protein eta	47	58	6	28.2
A0A452DYZ1	Peptidylprolyl isomerase	59	42	6	11.9
A0A452F0M9	Myosin binding protein H	33	33	9	53.1
A0A452ELU5	SERPIN domain-containing protein	34	44	3	42.5
A0A452ETA1	Tyrosine 3-monooxygenase/tryptophan 5-monooxygenase activation protein beta	49	62	5	28.1
A0A452G4J5	Methylthioribulose-1-phosphate dehydratase	62	52	12	27.3
A0A452DT40	Actin beta like 2	27	52	1	41.8
A0A452DTR0	Protein kinase C and casein kinase substrate in neurons 3	31	37	9	48.7
A0A452G587	Profilin	71	69	4	15
A0A452EVV8	Tetratricopeptide repeat domain 38	39	32	12	52.3
A0A452E545	Angiotensinogen	39	29	12	51.3
A0A452FLA5	Aldo_ket_red domain-containing protein	40	50	2	36.4
A0A452EDQ1	Serine/threonine-protein phosphatase	35	50	1	43.1
A0A452ECX7	14_3_3 domain-containing protein	57	53	8	27.7
M4NBE4	Heat shock 70kDa protein 5	24	51	10	72.4
A0A452E6F8	Eukaryotic translation initiation factor 2 subunit alpha	47	50	13	36.1
A0A452F2C6	Ezrin	27	55	8	68.7
A0A452FAL7	Fumarylacetoacetate hydrolase domain containing 2A	46	35	10	35.1
A0A452F853	Ubiquitin carboxyl-terminal hydrolase	65	49	10	24.9
A0A452FEU7	Aldo_ket_red domain-containing protein	47	32	5	40.5
A0A452E1R5	Eukaryotic translation initiation factor 4 gamma 1	14	53	18	176.5
A0A452EBG5	Aldo_ket_red domain-containing protein	39	42	3	36.7
A0A452F654	Creatine kinase, mitochondrial 2	37	31	11	47.3
A0A452FNK4	CAP-Gly domain containing linker protein 1	14	33	13	159.5
A0A452DPJ6	Uncharacterized protein	73	62	11	18.9
A0A452ELA0	NAD(P)H-hydrate epimerase	48	39	9	31.4
A0A452G9A6	Taxilin beta	30	45	14	82
A0A097C2Z1	Tyrosine 3-monooxygenase/tryptophan 5-monooxygenase activation protein zeta polypeptide (Fragment)	53	46	8	27.7
A0A452ECN4	Proteasome subunit alpha type	41	42	5	25.9
A0A452G2Y4	Histidine rich glycoprotein	25	48	13	60.1
A0A452F919	Asparaginyl-tRNA synthetase	31	44	13	64.3
A0A452E2Y0	Clusterin	36	32	11	50.9
A0A452EL14	Kelch like family member 40	23	38	10	66.8
A0A452DL52	6-phosphofructokinase	20	44	9	81.9
A0A452F9H1	Serpin family G member 1	25	34	10	52.1
A0A452G9Y1	SERPIN domain-containing protein	41	47	4	42.6
A0A452EB57	Proteasome subunit beta	39	40	6	23
A0A452E5J1	Uncharacterized protein	49	57	5	25.8
A0A452E356	Proteasome 26S subunit, ATPase 3	35	42	11	49.5
A0A452E1J7	Heat shock protein 90 beta family member 1	26	39	18	96.1
A0A452F1Z3	Argininosuccinate synthase 1	36	28	12	47.9
A0A452FUM9	Isoleucyl-tRNA synthetase	15	30	15	144.6
A0A452GAG0	Alpha-1-microglobulin/bikunin precursor	36	36	10	38.8
A0A452FME4	Serine/threonine kinase receptor associated protein	33	41	8	38.5
A0A452EAB1	Proteasome subunit alpha type	49	44	10	32
A0A452E9Q9	COP9 signalosome subunit 3	44	43	12	47.8
A0A452G538	Clathrin heavy chain	12	45	16	192.3
Q6S4N9	Fatty acid binding protein 3	61	44	8	14.8
A0A452E1S2	Leucine rich repeat containing 20	53	45	8	20.1
B9VR86	Proteasome subunit alpha type	50	45	11	27.4
A0A452G9U4	Alpha-1,4 glucan phosphorylase	14	41	4	97.4
A0A452DQM6	Heat shock protein family D (Hsp60) member 1	27	31	10	60.9
A0A452EYN6	26S proteasome non-ATPase regulatory subunit 1	17	37	12	105.8
A0A452E015	Caveolae associated protein 4	42	36	11	40.4
A0A452EV22	Smoothelin like 2	34	35	12	49.7
A0A452DKZ6	ADP-ribosylhydrolase like 1	34	27	11	39.8
A0A452E463	Secernin 3	32	36	11	48.2
A0A452F1P8	TPR_REGION domain-containing protein	22	48	3	41.9
A0A452EPE5	Glucosamine-6-phosphate isomerase	47	37	6	32.5
A0A452DSV3	Myosin light chain 6B	71	29	7	18
A0A452ENG9	Spectrin beta chain	10	28	16	274.2
A0A452FIW7	Mitogen-activated protein kinase kinase 1	35	41	7	44
A0A452DW82	Proteasome 26S subunit, non-ATPase 11	38	40	12	47.4
A0A452E0J4	Histone-lysine N-methyltransferase	39	37	9	44.6
A0A452G868	Serine/threonine-protein phosphatase	30	55	9	59.2
A0A452DU41	Uncharacterized protein	76	40	10	23
A0A452EST7	Haloacid dehalogenase like hydrolase domain containing 2	51	43	10	28.5
A0A452FM00	FABP domain-containing protein	66	36	9	15.1
A0A452EN82	ATP synthase subunit alpha	28	26	13	60.8
A0A452EME0	Keratin 14	27	41	9	51.9
A0A452FY29	Mitogen-activated protein kinase kinase 6	41	38	7	37.5
A0A452FWT8	GMP reductase	38	31	1	35.8
A0A452EVP3	Isoamyl acetate hydrolyzing esterase 1 (putative)	59	29	8	27.6
A0A452EMX2	Uncharacterized protein	34	53	1	33
A0A452FJB0	Sorbitol dehydrogenase	37	39	10	38.1
A0A452E813	Proteasome subunit beta	44	29	10	28.7
A0A452EYQ8	Heparin binding growth factor	48	27	9	28.1
A0A452FHV8	Adenylyl cyclase-associated protein	37	38	9	51.2
A0A452FQE3	Malic enzyme	25	38	10	64
A0A452G2N5	Heat shock protein family A (Hsp70) member 6	20	55	6	70.9
A0A452ETD8	Filamin B	5	47	2	277.8
A0A452FQV1	T-complex protein 1 subunit eta	27	29	11	59.4
A0A452F9K9	SERPIN domain-containing protein	29	36	3	47.8
A0A452E7P2	Aldo_ket_red domain-containing protein	30	33	2	36.7
A0A0C4Y1X3	Capra hircus breed Kapro cytochrome c mRNA	56	40	7	11.7
A0A452DNI8	Phosphotriesterase related	43	39	11	39.2
A0A452EWI9	Calpain small subunit 1	47	33	2	25.9
A0A452E5X4	Uncharacterized protein	53	43	9	27.1
A0A452EPH7	Phosphoglycerate mutase	39	44	9	30.1
A0A452FEJ6	THAP domain containing 4	16	26	4	63.1
A0A452FEA6	DEAD-box helicase 19A	31	37	3	53.9
A0A452F540	Uncharacterized protein	31	27	6	24.9
A0A452DMF8	Keratin 5	23	41	7	60.2
A0A452EM66	N-ribosyldihydronicotinamide:quinone reductase 2	58	13	8	25.7
A0A452EWP1	Synemin	13	22	13	171.3
A0A452ENQ2	Ubiquitin like modifier activating enzyme 3	32	30	9	52.8
A0A452FSH7	Protein kinase cAMP-dependent type II regulatory subunit alpha	37	37	11	45.1
A0A452G8D9	C1q domain-containing protein	35	32	5	30.4
A0A452EHD0	X-prolyl aminopeptidase 1	27	39	11	74.6
A0A452FUN1	Dual specificity protein phosphatase	44	40	6	20.5
A0A452DPQ1	Fumarate hydratase	31	29	10	55.1
A0A452EJX4	Lysine--tRNA ligase	26	36	11	71.4
A0A452EUA9	Inositol-1-monophosphatase	32	48	10	30
A0A452EJA3	USO1 vesicle transport factor	17	29	10	108.8
A0A452G7V5	Protein disulfide-isomerase	23	44	12	63.1
A0A452DT65	GTP-binding nuclear protein Ran	40	33	8	24.4
A0A1Q1N997	Proteasome subunit beta (Fragment)	41	33	8	26.3
A0A452DZ57	Peptidase_M24 domain-containing protein	35	36	12	43.8
A0A452FLJ3	Caveolae associated protein 1	22	24	6	43.4
A0A452EY04	Proteasome subunit beta	61	40	9	22.9
A1E459	Ferritin	45	29	6	21
A0A452FMJ8	Synaptopodin 2	14	26	12	115.4
A0A452DL48	Carnosine dipeptidase 2	34	25	11	53.1
A0A452EK93	TCTP domain-containing protein	64	39	4	21.8
A0A452G2Q3	Glutamine synthetase	39	29	11	42
A0A452EZ82	NAD-dependent protein deacylase sirtuin-5, mitochondrial	45	31	9	34
A0A452DWD7	Uncharacterized protein	30	29	6	34.2
A0A452FV15	Proteasome activator subunit 2	53	34	11	27.4
A0A452G9M2	Sulfurtransferase	41	27	9	33.2
A0A452EE81	Uncharacterized protein	49	38	4	25.6
A0A452FZF8	Dimethylarginine dimethylaminohydrolase 1	45	38	10	31.3
K9LQQ8	Fatty acid binding protein 4	57	35	7	14.7
A0A452DR09	Pyridoxamine 5'-phosphate oxidase	27	25	5	30.4
A0A452EJD6	Myocilin	34	37	12	54.6
A0A452F498	Histidyl-tRNA synthetase	28	35	12	57.2
A0A452GB99	Transgelin	58	28	9	22.4
A0A452FXL9	Platelet-activating factor acetylhydrolase IB subunit alpha	40	28	10	46.6
A0A452FM61	PPM-type phosphatase domain-containing protein	31	27	9	53.4
A0A452FWA7	Sepiapterin reductase	33	28	7	28.8
A0A452G9B1	Secernin 2	43	31	10	46.7
A0A452G8J5	Septin 2	37	24	8	41.4
A0A452EW20	Complement C7	20	16	12	93.4
A0A452FBI7	Poly(rC) binding protein 2	34	47	4	34.9
A0A452FXM5	Voltage dependent anion channel 1	51	23	8	30.7
A0A452EUK4	Pyrophosphatase (inorganic) 1	66	35	11	32.8
A0A452FJL3	Thioredoxin like 1	47	33	8	32.9
A0A452FHJ5	Uncharacterized protein	46	29	9	36
A0A452F0W7	Tropomyosin 3	34	42	3	32.8
A0A452FDX2	Proteasome 26S subunit, ATPase 5	33	31	11	45.6
A0A452FDP5	Afamin	25	33	12	69.5
A0A452DZD5	Abhydrolase_2 domain-containing protein	46	26	6	24.6
A0A452F9K1	Polyadenylate-binding protein	22	30	8	72.3
A0A452FCS4	COP9 signalosome subunit 5	37	31	9	37.5
A0A452EA50	EH domain containing 2	23	27	7	61.2
A0A452G963	Sodium/potassium-transporting ATPase subunit alpha	14	19	10	112.2
A0A452DX94	Uncharacterized protein	44	33	3	25.4
A0A452FPF3	Phosphoinositide phospholipase C	17	33	9	90.8
A0A452EGP3	Thioredoxin	87	61	7	11.8
A0A452E633	ADP ribosylation factor 1	54	33	4	20.7
A0A452DKX4	SERPIN domain-containing protein	80	25	3	12.4
D3K382	Protein disulfide-isomerase	29	35	11	57
A0A452F311	Decorin	29	34	9	39.9
A0A452EKS9	Ubiquitin thioesterase	43	33	8	31.3
A0A452E180	SERPIN domain-containing protein	52	29	1	18.9
A0A452GA81	tRNA-splicing ligase RtcB homolog	32	37	12	55.2
A0A452FAZ1	Proteasome subunit beta	33	29	5	29
A0A452E613	Transaldolase	41	35	11	31.7
A0A452FJG6	COP9 signalosome subunit 2	28	37	10	51.6
A0A452F989	Prefoldin subunit 3	50	39	9	22.5
A0A452E998	Chloride intracellular channel protein	42	23	7	28.7
A0A452DZ71	Glyoxalase domain containing 4	37	40	10	33.2
A0A452DTW8	Uncharacterized protein	30	38	2	31.6
A0A452DQ02	Proteasome 26S subunit, non-ATPase 3	25	34	10	61.3
A0A452G9H1	Uncharacterized protein	37	34	5	24.8
A0A452DUR7	Acylaminoacyl-peptide hydrolase	22	30	7	80.9
A0A452EHN4	Fascin	30	28	11	54.7
A0A452FJ61	NAD(P)(+)--arginine ADP-ribosyltransferase	20	20	5	43.7
A0A452DMC5	Cell division cycle 37	21	26	5	44.6
A0A452DR33	Heterogeneous nuclear ribonucleoprotein U	18	32	9	88.8
A0A452EZL5	AAA domain-containing protein	33	22	9	45.8
A0A452G7L4	S-adenosylmethionine synthase	29	21	6	45.6
A0A452DZC9	NEDD8-activating enzyme E1 regulatory subunit	29	31	10	60.3
A0A452E8H3	HMA domain-containing protein	84	25	5	7.5
A0A452G9S7	Glutathione S-transferase	38	28	1	25.4
A0A452E8U3	Glycerol-3-phosphate dehydrogenase [NAD(+)]	33	45	7	38.2
A0A452FRP1	EPM2A glucan phosphatase, laforin	35	31	8	36.9
A0A452G662	Heat shock protein family B (small) member 7	66	28	6	18.4
A0A452F230	Nucleoside diphosphate kinase	55	41	3	17.9
A0A452FQN0	Triokinase and FMN cyclase	26	25	9	64.1
A0A452EPL4	Aldo_ket_red domain-containing protein	28	43	1	36.8
A0A452FU43	Retinol-binding protein	44	28	7	23.2
A0A452FZQ9	6-phosphogluconolactonase	43	30	8	28.3
A0A452E8X0	Annexin	35	27	8	36
A0A452EYI4	D-dopachrome tautomerase like	58	24	6	12.9
A0A452EDL2	CULLIN_2 domain-containing protein	21	29	12	86.9
A0A452FEJ8	T-complex protein 1 subunit delta	21	34	2	56.8
A0A452FHB5	EGF containing fibulin extracellular matrix protein 1	23	30	8	54.8
A0A452ER34	RAB1B, member RAS oncogene family	51	19	2	22.2
A0A452F499	Uncharacterized protein	63	36	2	18.2
A0A452EEI6	Profilin	55	32	1	15
A0A452DSJ1	DEAD-box helicase 19B	25	29	1	53.8
A0A452E5T5	Y-box binding protein 3	22	21	3	39.9
A0A452EZ39	Aldo_ket_red domain-containing protein	38	28	3	36.8
A0A452F0E4	Small muscle protein X-linked	74	37	7	9.1
A0A452DXL2	NPL4 homolog, ubiquitin recognition factor	20	27	8	68
A0A452F577	UBA domain containing 1	27	23	8	45.1
A0A452EIK0	Septin 7	27	30	7	50.8
A0A452F7N2	Adenosylhomocysteinase like 2	24	36	6	58.7
A0A452EJN1	Uncharacterized protein	49	19	2	22.7
A0A452F5N4	Myotrophin	65	16	5	12.9
A0A452ESR4	RCSD domain containing 1	41	36	7	40.2
A0A452FI84	Proteasome 26S subunit, non-ATPase 5	21	25	8	56
A0A452ELZ3	Aldo_ket_red domain-containing protein	37	19	2	32.9
A0A452EWE8	Calpain small subunit 1	37	34	1	23.3
A0A452DP52	N-acetylneuraminate synthase	31	28	8	40.2
A0A452FIU7	Protein S100	40	15	3	10.7
A0A452EF81	COP9 signalosome subunit 7A	42	24	8	30.4
A0A452ENH7	Aminoacyl tRNA synthetase complex interacting multifunctional protein 2	35	22	7	35.2
A0A452DY03	PDZ and LIM domain 5	36	18	1	26.5
A0A452ENQ3	Ubiquitin family domain containing 1	21	21	5	38.9
A0A452DQU4	Uncharacterized protein	45	27	6	19.3
A0A452E1A5	Pribosyltran_N domain-containing protein	30	29	8	34.8
A0A452EMB1	Twinfilin actin binding protein 2	32	26	7	39.5
A0A452G4I2	SHSP domain-containing protein	54	22	6	20.2
A0A452EC15	Serpin family A member 7	24	34	10	48.7
A0A452DW40	Uncharacterized protein	40	28	9	38.7
A0A452FAG7	Platelet activating factor acetylhydrolase 1b catalytic subunit 3	44	9	6	25.9
A0A452EMA2	SMB domain-containing protein	35	22	9	53.7
A0A452F992	Biliverdin reductase A	34	28	9	33.4
A0A452FCU2	Farnesyl diphosphate synthase	21	31	6	40.4
A0A452ETE8	Uncharacterized protein	24	34	9	57.9
A0A452E6Q6	DEAD-box helicase 1	18	24	10	82.4
A0A452E8Q5	Thioredoxin domain containing 17	64	31	6	13.9
A0A452F8F4	tRNA-binding domain-containing protein	42	24	10	38.8
A0A452FJL5	Calcyclin binding protein	50	20	7	26.3
A0A452FAR3	von Willebrand factor A domain containing 5A	19	10	10	86.2
A0A452DU29	Reticulon	14	12	11	129.2
A0A452FRM2	WD repeat domain 77	34	22	6	36.8
A0A452EI16	NAC-A/B domain-containing protein	25	25	4	23.7
A0A452FWC6	Dihydrolipoyl dehydrogenase	18	19	6	54.1
A0A452G686	Glutathione S-transferase	37	20	1	25.3
A0A452EI96	Actinin alpha 3 (gene/pseudogene)	12	12	4	103.2
A0A452F2R0	Fibulin-1	23	19	1	78.5
A0A452ENX7	Hypoxia inducible factor 1 subunit alpha inhibitor	29	17	6	44
A0A452EJ44	Uncharacterized protein	33	33	6	28.9
A0A452FQ19	Uncharacterized protein	27	20	11	67.2
A0A452G2V4	Dynein cytoplasmic 1 intermediate chain 2	31	20	10	71.4
A0A452G6Q5	Microtubule-associated protein	24	28	5	76.9
A0A452G0P6	Keratin 10	16	37	8	58
A0A452F0K7	Tropomyosin 3	36	29	5	29
A0A452EXE5	Nucleosome assembly protein 1 like 4	21	23	4	43.9
A0A452EMK6	Transgelin	46	25	8	22.6
A0A452FH59	Acetyl-CoA acetyltransferase 1	26	15	7	43.4
A0A452EA93	Peptidase inhibitor 16	23	14	6	49.6
A0A452E1R1	Protein kinase domain-containing protein	23	30	5	59.8
A0A452EHB0	Aldehyde oxidase 1	12	26	11	147.6
A0A452FHV6	Phospholipid transfer protein	12	7	4	55
A0A452FF32	Cysteine and glycine rich protein 1	48	20	6	20.6
A0A452EST1	Uncharacterized protein	23	28	9	52.6
A0A452EK19	CSD_1 domain-containing protein	33	25	4	35.9
A0A452EAZ6	CutA divalent cation tolerance homolog	41	25	4	18.9
A0A452EKW5	Nebulin	4	14	9	770.9
A0A452FXD6	Chloride intracellular channel protein	46	18	8	27
A0A452EN12	S-methyl-5'-thioadenosine phosphorylase	41	22	2	31.2
A0A452F6C9	Myosin heavy chain 10	5	21	1	228.7
A0A452EQ52	Niban apoptosis regulator 1	15	15	8	103
A9LM11	Huntingtin interacting protein 2	53	35	8	22.4
A0A452EVJ6	LanC like 2	22	25	7	51.2
A0A452G3P7	Proteasome 26S subunit, non-ATPase 4	31	20	7	40.8
A0A452ETN5	Actinin alpha 1	13	12	3	105.4
A0A452E8X3	Rho GDP dissociation inhibitor beta	51	22	5	22.8
A0A452EQX6	Diazepam binding inhibitor, acyl-CoA binding protein	59	38	5	10
A0A452EDQ8	Myotilin	25	30	8	55.5
A0A452EBJ3	Ribosomal protein S3	43	28	9	26.7
A0A452F5Y5	4'-phosphopantetheine phosphatase	16	23	10	85.9
A0A452EWR7	Proteasome subunit alpha type	29	28	7	28.4
A0A452F102	Four and a half LIM domains 3	39	23	7	33.6
A0A452E7J2	Ring finger protein 123	8	28	8	147.4
A0A452E0G5	Uncharacterized protein	47	32	8	25.1
A0A452G5B4	Formin homology 2 domain containing 1	10	16	7	126.2
A0A452G133	1,4-alpha-glucan branching enzyme 1	17	14	9	81
A0A452F550	Proteasome 26S subunit, non-ATPase 7	34	23	7	36.7
A0A452E1B4	Nuclear distribution C, dynein complex regulator	35	31	9	38.3
A0A452ED15	DCN1-like protein	27	25	6	30.9
A0A452F5I1	RNA transcription, translation and transport factor	29	25	6	28.2
A0A452EN76	Dehydrogenase/reductase 11	40	24	9	35.7
A0A452E0Z2	Glyceraldehyde-3-phosphate dehydrogenase	14	73	2	41.9
A0A452FBM2	Heat shock protein family A (Hsp70) member 9	23	20	8	73.7
A0A452EL50	Actin-related protein 2	29	27	8	44.7
A0A452DLH9	Ubiquitin conjugating enzyme E2 L3	40	27	4	16.9
A0A452F014	Serpin family A member 5	24	28	6	45.5
A0A452E7A9	Actinin alpha 4	15	20	5	107.2
A0A452F2U7	Fibulin-1	24	19	1	75
A0A452G2F7	Nitrilase family member 2	34	21	6	31.1
A0A452EGM8	Vesicle amine transport 1	27	20	6	42.7
A0A452EQV1	Leucine carboxyl methyltransferase 1	34	27	8	38
A0A452G9T7	SBDS ribosome maturation factor	36	28	8	28.7
A0A452FJI5	Malignant T-cell-amplified sequence	51	22	7	20.5
A0A452FHV2	W2 domain-containing protein	21	32	8	49.1
A0A452DRC0	Galactokinase 1	29	21	7	42.2
A0A452EY08	Protein arginine N-methyltransferase 5	14	26	8	72.6
A0A452EJ76	Uncharacterized protein	46	24	7	18.7
A0A452F0R1	Leucine zipper and CTNNBIP1 domain containing	38	25	7	21.5
A0A452DY60	PDZ and LIM domain 5	11	19	1	64.4
A0A452FRQ7	CXXC motif containing zinc binding protein	62	30	6	16.6
A0A452FZP6	Asparaginase and isoaspartyl peptidase 1	40	22	8	32
A0A097C2Z0	60S acidic ribosomal protein P0	40	26	8	34.3
A0A452ERU5	Hypoxanthine phosphoribosyltransferase	50	26	7	24.5
A0A452F585	Serine/threonine-protein phosphatase 2A activator	27	25	7	36.2
A0A452EVY8	SGT1 homolog, MIS12 kinetochore complex assembly cochaperone	27	22	6	37.1
A0A452E6Z8	STIP1 homology and U-box containing protein 1	35	23	8	34.9
A0A452FN18	Keratin 3	12	33	2	64.2
A0A452FQ33	Lamin A/C	18	26	10	74.2
A0A452G497	Small glutamine rich tetratricopeptide repeat containing alpha	26	29	8	34.2
A0A452FSS9	Secernin 1	20	15	6	46.2
A0A452G427	UBIQUITIN_CONJUGAT_2 domain-containing protein	44	29	6	17.4
A0A452DJT0	Serine/threonine-protein phosphatase	22	29	4	59
A0A452EHN2	EMAP like 2	16	16	9	92.5
A0A452EHJ6	Uncharacterized protein	24	23	6	34.3
A0A452DT26	PCI domain-containing protein	25	23	8	42.7
A0A452F5N3	Non-specific serine/threonine protein kinase	24	25	8	58
A0A452G8Y9	Solute carrier family 25 member 4	29	16	4	32.9
A0A452FTJ0	Calreticulin	27	18	7	48
A0A452FY20	Calcium binding protein 39	25	26	9	39.8
A0A452ER37	Proteasome 26S subunit, ATPase 2	25	27	8	48.6
A0A452F1J2	Tubulin tyrosine ligase like 12	14	18	6	75.7
A0A452DLG8	Phosphohistidine phosphatase 1	50	37	6	13.9
A0A452DLC3	VAMP associated protein A	23	23	5	27.8
A0A452EY56	Proteasome 26S subunit, ATPase 1	21	22	6	49.2
A0A452FST7	Microtubule associated protein RP/EB family member 1	30	17	6	30
A0A452G5Y6	Activator of HSP90 ATPase activity 1	27	31	8	38.2
A0A452FKJ9	Signal transducer and activator of transcription	15	14	3	89.9
A0A452DQY2	DExD-box helicase 39B	21	29	7	48.9
A0A452DVY3	Histone H2A	40	18	1	15.5
A0A452DTL6	UBX domain protein 1	26	20	6	33.4
A0A452F0R4	Ecm29 proteasome adaptor and scaffold	6	17	7	202.4
A0A452F093	Fructose-bisphosphatase 2	26	20	5	38.2
A0A452E1S9	Dynein light chain	57	20	2	10.3
A0A452FRM6	ATPase ASNA1	29	24	7	38.8
A0A452EUJ3	5'-nucleotidase, cytosolic II	21	17	8	65.9
A0A452F9A0	Methylthioribose-1-phosphate isomerase	30	12	7	38.4
A0A452EZ30	Leucine rich alpha-2-glycoprotein 1	20	24	7	39
A0A452EE94	Proteasome subunit beta	43	12	7	30.4
A0A452EZD0	Nucleolar protein 3	23	17	3	25.4
A0A452DVZ8	Cullin 3	16	16	10	88.9
A0A452FUN6	Plexin domain containing 2	16	15	6	59
A0A452EQ73	Myosin light chain 4	49	8	5	21.3
A0A452EUD4	Chromosome 11 open reading frame 54	28	25	5	35.1
A0A452F2K7	Superoxide dismutase [Cu-Zn]	54	22	7	25.9
A0A452E1K0	UMP-CMP kinase	34	21	6	26
B6F238	p97Bcnt protein	24	14	9	66.2
A0A452FEY5	Core-binding factor subunit beta	32	19	5	22
A0A452FM59	Pseudouridine 5'-phosphatase	44	15	7	25.3
A0A452G4Z6	Phosphoglucomutase 2 like 1	20	24	10	71.2
A0A452DSI4	CRK like proto-oncogene, adaptor protein	29	26	6	33.3
A0A452FGV2	Capping actin protein, gelsolin like	22	12	6	38.9
A0A452DZQ3	NIF3-like protein 1	19	21	5	41.9
A0A452ECY5	Nudix hydrolase 2	52	23	5	16.8
A0A452FMV1	Heterogeneous nuclear ribonucleoprotein D	19	31	4	38.4
A0A452GAH2	Citrate synthase	18	24	8	50.6
A0A452FTQ1	NSF attachment protein alpha	37	20	8	33.2
A0A452FT46	Aldedh domain-containing protein	21	28	7	56.9
A0A452F890	Uncharacterized protein	22	20	6	36.1
A0A452FUX0	Uncharacterized protein	47	22	8	31.3
A0A452GBL9	CDV3 homolog	42	11	4	27.4
A0A452FM33	Uncharacterized protein	10	12	9	160.1
A0A452ET01	Proteasome subunit beta	35	17	5	29.9
A0A452DYB1	Phosphoserine phosphatase	36	16	6	24.9
A0A452EA30	PDZ and LIM domain 7	15	18	5	51.6
A0A452EI74	Ubiquitin conjugating enzyme E2 V2	49	22	1	16.8
A0A452FDR2	40S ribosomal protein S8	36	22	6	24.1
A0A452E7B4	CS domain-containing protein	43	24	6	18.4
A0A452EWT7	5-oxoprolinase, ATP-hydrolysing	11	16	7	137.4
A0A452FGQ3	Actin-related protein 2/3 complex subunit	22	16	5	41.1
A0A452EHZ3	F-actin-capping protein subunit alpha	41	17	6	33
A0A452FMT9	RB binding protein 7, chromatin remodeling factor	17	22	2	52.2
A0A452F148	RAD23 homolog A, nucleotide excision repair protein	31	36	6	39.6
A0A452FGM9	Septin 11	28	22	4	49.4
A0A452F7M8	Isochorismatase domain containing 1	29	22	6	32.1
A0A452EDQ3	Dual specificity protein phosphatase	36	16	6	25.1
A0A452EKX9	Chloride intracellular channel protein	38	16	6	28.3
A0A452ESM6	Actin-related protein 2/3 complex subunit 4	39	21	5	20.6
A0A452E9A0	Glutaredoxin domain-containing protein	30	22	3	11.8
A0A452FKK3	Uncharacterized protein	34	31	5	16.6
A0A452EQ33	Charged multivesicular body protein 4B	38	17	7	24.9
A0A452FG86	GB1/RHD3-type G domain-containing protein	11	15	2	67.7
A0A452FD51	PDZ domain-containing protein	38	21	6	24.2
A0A452EMT6	2'-deoxynucleoside 5'-phosphate N-hydrolase 1	29	21	4	21.5
A0A452DV11	Serine/threonine-protein phosphatase 2A 55 kDa regulatory subunit B	19	14	6	53.5
A0A452EHC4	Cysteine and histidine rich domain containing 1	27	22	6	37.4
A0A452G134	UDP-glucose 6-dehydrogenase	19	19	7	55.1
A0A452F3A7	Adaptor protein, phosphotyrosine interacting with PH domain and leucine zipper 1	13	21	6	79.6
A0A452E294	Superoxide dismutase	26	17	5	24.6
A0A452DMP9	Histone H2B	40	23	5	13.9
A0A452FFJ4	Uncharacterized protein	43	25	4	9.3
A0A452F6N4	Plastin 3	14	26	3	71.8
A0A452ESB8	Uncharacterized protein	21	22	8	46.1
A0A452FS38	Calcium/calmodulin dependent protein kinase II beta	15	27	2	60.4
A0A452FUU1	Polyadenylate-binding protein	13	10	2	70.6
A0A452EBE0	Complement C8 beta chain	15	22	7	67.6
A0A452G331	Density-regulated protein	33	15	4	22.2
A0A452G510	Vacuolar protein sorting-associated protein 35	10	21	7	91.7
A0A452DZN0	G1 to S phase transition 1	16	22	7	68.8
A0A452FXK6	Tubulin folding cofactor B	25	20	5	27.5
A0A452ETK3	Uncharacterized protein	28	18	5	22.5
A0A452G9Z3	COP9 signalosome subunit 8	35	24	5	23.2
A0A452EI39	EH domain binding protein 1 like 1	9	8	6	164.2
A0A452EVI7	40S ribosomal protein S3a	22	18	5	29.9
A0A452F1W9	Sestrin 1	14	13	6	63.8
A0A452F9J6	Uncharacterized protein	31	11	3	15.9
A0A452DSU6	Mediator of cell motility 1	27	18	5	33.7
A0A452FZW8	Inter-alpha-trypsin inhibitor heavy chain 3	11	18	7	99.3
A0A452EQU8	Myopalladin	12	17	7	145.1
A0A452FJ27	Dynactin subunit 2	17	16	4	44.7
A0A452FI38	Tubulin polymerization promoting protein family member 3	30	18	4	19
A0A452FGQ8	Thioredoxin reductase 1	19	11	6	64
A0A452E2E4	TCTP domain-containing protein	20	22	1	19.7
A0A452G758	Copine 1	11	11	3	59
A0A452FL85	Profilin	44	18	6	15
A0A452GA47	Keratin 1	10	25	4	63.6
A0A452EMS6	S-methyl-5'-thioadenosine phosphorylase	33	16	1	30.3
A0A452EDB6	Cartilage intermediate layer protein	7	16	7	132
A0A452DZH9	NHL repeat containing 2	14	24	7	79.1
A0A452EVY7	Adipogenesis associated Mth938 domain containing	49	26	5	13.4
A0A452FPL3	Uncharacterized protein	17	16	6	46.6
A0A452DS03	Uncharacterized protein	33	15	1	20.5
A0A452FXJ5	PDGFA associated protein 1	25	15	4	20.6
A0A452GBK4	Importin subunit alpha	18	20	5	57
A0A452G2S1	LMWPc domain-containing protein	46	20	1	17.3
A0A452E5B4	Peroxiredoxin	30	18	6	22.4
A0A452FEQ5	SERPIN domain-containing protein	12	16	1	49.5
A0A452DLD8	Integrin subunit beta 1 binding protein 2	38	12	6	37.8
A0A452EWN3	Ubiquitin conjugating enzyme E2 M	33	26	6	20.9
A0A452G0H9	ATP-dependent 6-phosphofructokinase	15	22	6	85.8
A0A452DSU1	Uncharacterized protein	48	17	5	14.2
A0A452DSM4	Calsequestrin	23	12	5	45.2
A0A452GA30	Ubiquitin conjugating enzyme E2 V1	49	21	1	16.4
A0A452G2P1	Uncharacterized protein	19	14	5	38.6
A0A452EXH1	Glutathione reductase	17	14	6	56.3
A0A452FFW1	Uncharacterized protein	28	20	4	30.7
A0A452E1U9	Guanidinoacetate N-methyltransferase	31	20	5	26.6
A0A452EDY8	Peptidyl-prolyl cis-trans isomerase	33	13	3	18.3
A0A452ES57	DnaJ heat shock protein family (Hsp40) member B4	24	16	5	37.8
A0A452DRN1	Peptidase A1 domain-containing protein	21	9	7	44.6
A0A452G635	TPR_REGION domain-containing protein	14	29	1	39.5
A0A452EPB9	Elongin C	54	20	5	12.5
A0A452EHL1	Protein phosphatase 1 regulatory inhibitor subunit 1A	35	22	4	17.8
A0A452EPW9	Uncharacterized protein	25	8	4	39.3
A0A452EHZ0	Protein phosphatase methylesterase 1	20	18	6	41.4
A0A452G2Q5	LMWPc domain-containing protein	40	22	1	17.8
A0A452DJZ5	Adenosine kinase	21	16	5	40.3
A0A452FNV8	Coronin	19	18	6	51.6
A0A452EEE5	Fumarylacetoacetase	15	14	5	46.1
A0A452FPD7	PPM-type phosphatase domain-containing protein	22	11	6	42.5
A0A452ENB6	Complement C9	14	21	7	61.9
A0A452EL91	Tyrosine--tRNA ligase	16	18	8	59.1
A0A452EVZ5	Ig-like domain-containing protein	28	18	3	16.6
A0A452FHF8	Uncharacterized protein	51	21	6	14.5
A0A452FWG9	DED domain-containing protein	44	12	4	15
I1W1N0	Ras-related protein Rab-2A	35	13	6	23.5
A0A452EHM0	Nicotinamide phosphoribosyltransferase	20	13	6	55.4
A0A452F411	Uncharacterized protein	33	22	1	22.1
A0A452E8X2	ADP-ribosylhydrolase like 2	21	20	5	39.4
A0A452G2D9	Acyl-CoA dehydrogenase very long chain	13	12	6	70.6
A0A452G8K0	C1q domain-containing protein	34	15	5	20.7
A0A452DYF3	BPI1 domain-containing protein	28	28	3	17.6
A0A452FYG8	Importin 7	8	13	6	119.5
A0A452FCQ3	Vacuolar protein sorting-associated protein 28 homolog	33	20	5	25.5
A0A452FYK7	Uncharacterized protein	51	10	3	10.1
A0A452FQV0	RAN binding protein 1	34	15	5	23.6
A0A452DKX2	Microtubule associated protein RP/EB family member 2	33	18	5	37
A0A452FZ40	Synaptotagmin binding cytoplasmic RNA interacting protein	10	16	5	69.6
A0A452EHN1	Procollagen C-endopeptidase enhancer	21	12	5	48.3
A0A452F948	Calcineurin like phosphoesterase domain containing 1	21	9	4	35.8
A0A452F0I8	Lipocln_cytosolic_FA-bd_dom domain-containing protein	26	10	3	22.4
A0A452F285	Vanin 1	13	21	5	58.9
A0A452FAZ6	NAD-dependent protein deacetylase	24	13	7	43.4
A0A452FYA4	Protein kinase cAMP-activated catalytic subunit beta	18	24	1	46.1
A0A452EBP2	Protein S100	66	13	4	11
A0A452G7D2	Syntrophin alpha 1	19	11	6	53.9
A0A452EB05	Pyruvate dehydrogenase E1 component subunit beta	21	13	6	39.1
A0A452EYZ0	RNA binding motif protein 20	5	23	4	134.3
A0A452E5S8	Uncharacterized protein	11	24	7	72.1
A0A452EML6	Keratin 75	11	23	2	57.7
A0A452FTD0	Ig-like domain-containing protein	26	23	4	18.8
A0A452FRH9	Inositol-3-phosphate synthase 1	18	9	6	60.7
A0A452EGQ3	Phosducin like 3	33	8	6	27.5
A0A452DKY9	Ubiquitin recognition factor in ER associated degradation 1	25	15	6	34.8
A0A452FVF2	Fermitin family member 2	11	12	5	77.8
A0A452FV07	Eukaryotic translation initiation factor 3 subunit J	36	19	6	27.1
A0A452DVH1	Arp2/3 complex 34 kDa subunit	24	13	7	34.4
A0A452EP10	Keratin 71	12	23	2	54.5
A0A452FF89	Metallothionein	56	10	2	5.9
A0A452EPK0	Ubiquitin-like domain-containing protein	44	20	5	13.2
A0A452FK23	Uncharacterized protein	17	7	2	25.6
A0A452EPJ0	Pentaxin	21	16	4	25.6
A0A452G8U8	Dimethylarginine dimethylaminohydrolase 2	29	18	5	29.7
A0A452DPJ3	Ig-like domain-containing protein	20	14	2	17
A0A452EP59	40S ribosomal protein S12	28	16	3	16.8
A0A452FXR1	DDB1 and CUL4 associated factor 6	10	15	6	106.1
A0A452F1F5	Ribulose-phosphate 3-epimerase	25	11	3	24.9
A0A452G155	Transglutaminase 2	16	14	7	77.1
A0A452FJC1	Coronin	18	21	6	50.9
A0A452DSU5	Myosin light chain 6B	34	9	5	23.3
A0A452EL33	BCL2 like 13	16	17	5	45.2
A0A452FU89	Pyridoxal phosphate homeostasis protein	25	9	5	30.1
A0A452EVH8	Proteasome 26S subunit, ATPase 4	22	11	5	47.3
A0A452FYY5	TatD DNase domain containing 1	26	14	5	33.7
A0A452DVM2	RAB10, member RAS oncogene family	32	23	3	22.5
A0A452G859	Syntrophin beta 1	24	9	6	38
A0A452FNL4	Uncharacterized protein	24	9	4	25
A0A452F1F7	Ribosomal protein lateral stalk subunit P2	43	12	3	11.7
A0A452E2V8	Erythrocyte membrane protein band 4.1 like 2	9	12	7	114.8
A0A452F6Y2	Ig-like domain-containing protein	15	10	2	39.7
A0A452FM52	Signal transducer and activator of transcription	11	12	1	90.9
A0A452ECU4	Complement C1s	10	7	5	77.8
A0A452FC01	Myosin light chain 2	39	14	5	18.9
A0A452EXA4	Glutathione S-transferase alpha 4	21	6	3	25.6
A0A452EWZ2	1,2-dihydroxy-3-keto-5-methylthiopentene dioxygenase	42	24	7	21.6
A0A452EXF9	Histone H2A	41	15	1	15
A0A452DLN0	Myozenin 1	23	12	4	32.2
A0A452E0U0	Tetraspanin	25	9	3	25.7
A0A452EKD0	Golgi reassembly stacking protein 2	14	15	5	47.3
A0A452F960	Tyrosine-protein phosphatase non-receptor type	21	15	7	68
A0A452EHZ1	Ubiquitin-like domain-containing protein	33	24	5	18
A0A452FSZ1	S5 DRBM domain-containing protein	25	17	6	31.5
A0A452ERU6	CD163 molecule	7	4	4	120.2
A0A452EVX3	Troponin I1, slow skeletal type	29	14	6	21.6
A0A452F8U9	ATP binding cassette subfamily E member 1	13	20	6	67.2
A0A452DWU1	Histone H4	50	21	5	11.4
A0A452E053	Ig-like domain-containing protein	49	6	3	11.7
A0A452FG92	Tenascin C	5	6	5	240.9
A0A452FHN5	TPD52 like 2	24	13	4	22.3
A0A452DM03	Mitogen-activated protein kinase	9	24	2	40.1
A0A452F4D3	Cystatin domain-containing protein	33	10	2	11.4
A0A452F7T8	RNA 3'-terminal phosphate cyclase	15	14	4	39.7
A0A452ET74	Growth factor receptor bound protein 2	29	15	5	25.2
A0A452FJF7	Eukaryotic translation initiation factor 3 subunit I	37	10	7	36.5
A0A452E641	Synaptophysin like 2	23	16	5	29.1
A0A452FKD5	Heterogeneous nuclear ribonucleoprotein A/B	16	26	4	36
A0A452G800	Keratin 4	10	21	1	58.4
A0A452F995	Microfibril associated protein 5	19	19	3	19.2
A0A452ESY5	Dystroglycan 1	9	11	5	97.4
A0A452EFV8	Geranylgeranyl transferase type-2 subunit beta	12	11	4	38
A0A452EW94	Electron transfer flavoprotein subunit beta	27	16	5	27.7
A0A452FYY3	Apolipoprotein A2	35	14	3	11.2
A0A452F9C0	Uncharacterized protein	24	21	3	27.5
A0A452G3C7	IF rod domain-containing protein	14	10	5	49.2
A0A452FC30	Eukaryotic translation initiation factor 1	48	15	3	12.7
A0A452F9T0	Ig-like domain-containing protein	18	13	1	44.3
A0A452E3Q7	RAB5B, member RAS oncogene family	38	15	3	23.8
A0A452FIJ8	Fibrillin 1	3	12	6	311
A0A452E1E7	PB1 domain-containing protein	14	14	4	43.3
A0A452FW61	Ig-like domain-containing protein	33	11	2	16.7
A0A452F7P4	Ig-like domain-containing protein	11	11	1	39.5
A0A452DLD0	Cullin 4A	9	16	3	88.3
A0A452G4T3	Complement C8 alpha chain	19	11	5	66
A0A452FXH3	Proteasome 26S subunit, non-ATPase 6	11	11	4	45.5
A0A452EVE4	GB1/RHD3-type G domain-containing protein	8	9	1	67.3
A0A452FUP0	Enolase-phosphatase E1	37	16	5	28.9
A0A452DZP0	Proteasome 26S subunit, non-ATPase 10	24	8	4	24.5
A0A452G6R7	Microtubule-associated protein	21	14	1	46.5
A0A452EDU6	Paraoxonase 1	18	11	6	39.8
A0A452EZ08	Uncharacterized protein	15	12	5	59.1
A0A452DUC4	Uncharacterized protein	15	13	2	45.4
A0A452ES59	Uncharacterized protein	22	15	3	25
A0A452FK47	Acylphosphatase	35	14	3	11.5
A0A452FYL1	Acidic residue methyltransferase 1	17	10	4	50.9
A0A452FJK2	Fibronectin 1	3	15	5	271.9
A0A452F0U5	Ubiquitin-protein ligase E3A	8	15	5	100.3
W8FZK0	Troponin T type 1	16	16	3	30.1
A0A452EYK0	Phosphoacetylglucosamine mutase	13	7	5	59.8
A0A452EXK5	Phospholysine phosphohistidine inorganic pyrophosphate phosphatase	17	14	3	29.2
A0A452DUX5	Vacuolar protein sorting 36 homolog	18	11	6	50.9
A0A452EKH4	Mitogen-activated protein kinase kinase 3	18	11	2	39.4
A0A452DWN7	NEDD8 ubiquitin like modifier	48	16	3	8.6
A0A452EIX9	Uncharacterized protein	32	10	2	21.3
A0A452G9I7	Uncharacterized protein	24	16	4	24.1
A0A452FNF2	Ribosomal protein S6 kinase	9	12	5	83.6
A0A452E189	Signal transducer and activator of transcription	8	6	6	96.7
A0A452FQA4	Glucosamine-6-phosphate isomerase	16	10	1	33.5
A0A452F8J5	Dynein light chain	49	12	1	10.4
A0A452F2J6	Junctophilin	8	8	4	71.4
A0A452EWX5	BRO1 domain and CAAX motif containing	12	10	3	46.3
A0A452DTY2	Uncharacterized protein	18	9	1	32.9
A0A452ERF7	Phosphoglucomutase 2	11	13	5	69.8
A0A452E8D3	Ig-like domain-containing protein	27	10	2	14.5
A0A452GAQ6	Uncharacterized protein	18	14	4	33.6
A0A452DQC4	WD_REPEATS_REGION domain-containing protein	11	16	1	47.7
A0A452FCD3	Uncharacterized protein	24	10	5	35.8
A0A452E6S2	Poly(A) binding protein interacting protein 1	14	15	5	45.6
A0A452FGQ5	Uncharacterized protein	29	17	4	17.4
A0A452EIE1	Dystrobrevin alpha	12	11	7	84.2
A0A452EQU0	WD_REPEATS_REGION domain-containing protein	22	14	5	35.4
A0A452ES13	Electron transfer flavoprotein subunit alpha	22	14	5	35.7
A0A452FW54	Guanylate binding protein 2	11	6	4	58.8
A0A452E2S8	Calcium/calmodulin dependent protein kinase II gamma	11	16	2	64
A0A452FJ51	RAS related 2	24	10	2	24
A0A452EQB9	Ubiquilin 1	11	9	4	62.3
A0A452ENN3	Leucyl-tRNA synthetase	7	11	6	134.8
A0A452FSG9	Adenosylhomocysteinase like 1	12	21	1	58.9
A0A452ENR6	Polysaccharide biosynthesis domain containing 1	23	12	4	25.9
A0A452E037	Myristoylated alanine rich protein kinase C substrate	20	16	4	31.6
A0A452EM11	Apolipoprotein C3	28	8	2	10.8
A0A452EU15	NmrA like redox sensor 1	22	13	6	33.1
A0A452FC08	Phosphatidylinositol transfer protein alpha	13	10	2	32.2
A0A452FIR7	Glutaredoxin 3	15	11	4	37.2
A0A452FL08	Sorting nexin 1	11	10	4	59
A0A452ECQ2	Tripeptidyl peptidase 2	8	8	5	139.6
I1VE57	Ras-like protein family member A	30	14	5	21.8
A0A452FTL9	VAMP associated protein B and C	19	15	2	27.1
A0A452G6S4	Collagen type XV alpha 1 chain	6	8	5	140.3
A0A452FLE4	N(alpha)-acetyltransferase 15, NatA auxiliary subunit	10	11	5	101.1
A0A452EL27	Eukaryotic translation initiation factor 3 subunit L	13	13	5	66.7
A0A452FU94	Heat shock protein nuclear import factor hikeshi	24	14	4	21.7
A0A452FV13	Mannose receptor C-type 1	5	5	5	165.6
A0A452G8U2	ABI family member 3 binding protein	6	11	4	117.4
A0A452FL63	Uncharacterized protein	12	14	3	33.9
A0A452G7G8	Joining chain of multimeric IgA and IgM	28	15	3	18
A0A452F6I8	5-aminoimidazole-4-carboxamide ribonucleotide formyltransferase/IMP cyclohydrolase	13	9	5	64.6
A0A452G2N2	N-acetylglucosamine kinase	17	8	4	37.4
A0A452EAE9	Nucleoside-triphosphatase, cancer-related	28	10	3	20.5
A0A452DT07	Uncharacterized protein	12	8	2	45.7
A0A452FJD7	Eukaryotic translation initiation factor 1A X-linked	31	12	4	16.5
A0A452EVP1	Apolipoprotein D	22	13	4	24.1
A0A452ESL1	Alpha kinase 3	4	6	4	194.7
A0A452EKB8	Pyridoxal phosphatase	19	7	4	33.5
A0A452EMM8	Tensin 1	6	5	5	185
A0A452F3G0	Ig-like domain-containing protein	22	13	1	36.2
A0A452DVZ9	Uncharacterized protein	24	16	3	19
A0A452F1F3	Leiomodin 3	14	11	7	65.4
A0A452ELP5	GTP-binding protein	17	4	3	33.3
A0A452DL23	Synaptopodin 2 like	8	6	5	102.3
A0A452F9W2	Prefoldin subunit 4	20	12	2	15.3
A0A452FIF7	Heterogeneous nuclear ribonucleoprotein H1	13	17	1	50.9
A0A452DQ55	Tr-type G domain-containing protein	15	15	5	51
A0A452DLG1	Adipogenesis regulatory factor	56	6	2	8.5
A0A452EUW4	Hook microtubule tethering protein 3	9	17	5	83.2
A0A452F104	ATP binding cassette subfamily F member 1	9	13	5	95.6
A0A452G300	Proteasome 26S subunit, non-ATPase 12	9	12	3	53
A0A452FZ15	C1q domain-containing protein	13	9	2	22.6
A0A452FI28	Tubulin-specific chaperone A	40	13	5	12.7
A0A452F0F4	UBIQUITIN_CONJUGAT_2 domain-containing protein	24	9	2	16.6
A0A452DXH7	Pyridoxal kinase	18	7	4	34.7
A0A452DSA0	Septin-type G domain-containing protein	15	16	1	49.9
A0A452G2W5	Aspartoacylase	18	9	4	35.7
A0A452FAD3	Glyoxylate and hydroxypyruvate reductase	16	14	4	35.7
A0A452DPW9	Uncharacterized protein	32	9	4	19
A0A452G2G1	Protein S100	28	17	3	11.8
A0A452FTT1	Uncharacterized protein	18	17	5	45.7
A0A452EGC0	AMP deaminase	6	10	1	90.8
A0A452EE69	Ig-like domain-containing protein	24	5	2	14.5
A0A452G5J8	Dynamin 2	7	6	5	98.2
A0A452E9L8	Ig-like domain-containing protein	31	8	2	14.3
A0A452FNA0	Coronin	10	6	4	53.1
A0A452E278	Eukaryotic translation initiation factor 3 subunit B	8	8	4	89.3
A0A452F5Y3	Nidogen 2	6	6	4	143.1
A0A452FEX4	Transcription factor BTF3	26	8	2	22.1
A0A452EZ54	Cold shock domain containing E1	10	6	5	93.8
A0A452E444	Protein S	12	6	5	76.4
A0A452EA51	Protein S100	16	6	1	10.5
A0A452FLI8	Glutamine--fructose-6-phosphate transaminase 1	8	4	4	78.7
A0A452EGM1	Uncharacterized protein	10	10	3	44
A0A452EV72	VPS37C subunit of ESCRT-I	12	11	3	38.1
A0A452G357	UBIQUITIN_CONJUGAT_2 domain-containing protein	24	12	2	16.7
A0A452FHM1	AP complex subunit beta	6	10	1	104
A0A452EMK0	EF-hand domain family member D2	18	9	4	26.7
A0A452FZ41	Dynein light intermediate chain	9	7	4	56.5
A0A452E4F5	Ribonuclease A family member 4	17	5	2	18.5
A0A452DPP0	Ig-like domain-containing protein	38	13	1	12.1
A0A452E7M6	PITH domain-containing protein	22	7	3	24.1
A0A452DK70	Mitogen-activated protein kinase	23	10	3	45.1
A0A452ECV2	Uncharacterized protein	34	11	4	16.3
A0A452F9D0	AP complex subunit beta	5	8	1	105.6
A0A452EDH1	O-GlcNAcase	5	5	3	102.9
A0A452FGR4	Proteasome inhibitor subunit 1	13	10	3	30.3
A0A452FIJ0	Queuosine salvage protein	13	7	4	39
A0A452G0P2	Uncharacterized protein	8	7	4	73.1
A0A0A7CPQ3	Cellular retinoic acid binding protein 2	30	5	4	15.7
A0A452FJU4	Chitinase acidic	12	7	4	51.9
A0A452F3U9	Nucleoredoxin	11	13	3	50.6
A0A452DZA7	Ig-like domain-containing protein	30	4	2	12.1
A0A452ESG4	Receptor for activated C kinase 1	13	6	4	35.1
A0A452F9Y6	Ribosomal protein S5	25	11	4	22.9
A0A452GAE9	Selenophosphate synthetase 1	12	12	3	42.9
A0A452FEZ4	Succinate--CoA ligase [ADP/GDP-forming] subunit alpha, mitochondrial	16	6	4	41.3
A0A452FQ35	Ribosome binding protein 1	5	18	5	166.7
A0A452FS44	Heme binding protein 2	21	6	4	22.9
A0A452FQ82	cAMP-dependent protein kinase inhibitor	70	9	3	8
A0A452EQN7	Calcium regulated heat stable protein 1	35	8	2	15.9
A0A452G8C2	Galectin	25	9	4	18.9
A0A452DVT7	Ig-like domain-containing protein	10	9	1	40.6
A0A452EIS8	Coagulation factor IX	13	7	4	52
A0A452G1U2	Uncharacterized protein	9	10	3	52.8
A0A452G5S8	Glutathione synthetase	11	9	3	52.1
A0A452E268	Uncharacterized protein	20	7	3	20.8
A0A452ECC0	Ribos_L4_asso_C domain-containing protein	16	10	5	49
A0A452FSE1	Ribosomal_S13_N domain-containing protein	29	11	4	17.2
A0A452G029	HSPA (Hsp70) binding protein 1	19	8	3	39.1
A0A452FSH2	Sperm associated antigen 9	7	5	5	147.6
A0A452EGD9	Voltage dependent anion channel 2	24	6	4	31.6
A0A452DZM5	Purine rich element binding protein A	10	11	2	34.9
A0A452EJZ2	Uncharacterized protein	17	11	3	39.1
A0A452EA76	40S ribosomal protein SA	18	10	3	32.7
A0A452FHU9	Collagen type I alpha 1 chain	4	8	3	138.9
A0A452DVG8	Protein disulfide isomerase family A member 6	10	9	3	48.1
A0A452DR46	Uncharacterized protein	31	13	3	14.9
A0A452ECI7	RRM domain-containing protein	8	9	3	69.3
A0A452EXC9	Vacuolar proton pump subunit B	14	11	5	56.5
A0A452FKB0	Histone cluster 1 H1 family member c	14	12	3	22.8
A0A452F3A1	Cysteine protease	12	7	3	41.5
A0A452F6K1	Vitamin K-dependent protein C	10	4	3	51.6
A0A452EWL1	Ubiquinol-cytochrome c reductase core protein 2	12	7	3	48.1
A0A452EYY1	Actin-related protein 2/3 complex subunit 5	29	6	3	16.3
A0A452FN70	Barrier to autointegration factor 1	40	6	2	10.1
A0A452G852	Chromosome 12 open reading frame 10	21	8	5	42.8
A0A452DRX5	Prosaposin	9	6	4	58.1
A0A452DMV5	Transgelin	15	7	1	22.5
A0A452F946	Actin binding LIM protein family member 2	7	6	4	73.5
A0A452FR38	Uncharacterized protein	14	7	2	23.5
A0A452FHS3	Uncharacterized protein	28	7	2	15.5
A0A452EA17	LRRcap domain-containing protein	14	4	1	26.5
A0A452F0C6	Peptidoglycan recognition protein 2	9	6	3	63.5
A0A452EEF1	Uncharacterized protein	25	11	2	23.5
A0A452FL98	Ubiquitin specific peptidase 9 X-linked	2	15	5	291.9
B0LXL2	Tetraspanin	15	8	2	25.2
A0A452ES90	Vacuolar protein sorting 25 homolog	25	10	3	20.7
A0A452EGJ1	Glutamate-cysteine ligase catalytic subunit	8	6	4	71
A0A452DYD4	Uncharacterized protein	18	9	1	20.2
A0A452E6Y1	Prefoldin subunit 1	23	11	3	14.2
A0A452DU30	DNA-(apurinic or apyrimidinic site) lyase	13	7	3	35.6
A0A452FF95	Ig-like domain-containing protein	22	9	1	21
A0A452FPW8	Hydroxyacyl-CoA dehydrogenase trifunctional multienzyme complex subunit alpha	6	4	3	83.2
A0A452F1F4	Ubiquitin conjugating enzyme E2 B	24	7	2	17.3
A0A452ELE7	Complement C2	9	7	4	82.7
A0A452DYR7	Cystatin C	18	4	2	18
A0A452FQK4	Abhydrolase domain containing 14B	17	8	3	22.5
A0A452FBE9	Sex hormone binding globulin	9	6	3	43.7
A0A452F2G4	Dynein light chain roadblock	38	10	2	11.1
A0A452FQ77	Inositol-1-monophosphatase	15	6	3	31.1
A0A452F2R6	Sorting nexin	9	7	3	46.6
A0A452F406	Destrin, actin depolymerizing factor	26	10	4	18.5
A0A452FUY7	Eukaryotic translation initiation factor 2A	12	8	4	65.4
A0A452E7B5	Ubiquitin conjugating enzyme E2 G1	22	11	3	18.8
A0A452EQ11	Ubiquinol-cytochrome c reductase core protein 1	19	4	4	52.8
A0A452EI62	Ribokinase	8	2	2	36.9
A0A452EB77	Histidine rich calcium binding protein	9	3	3	79.4
A0A452FVD3	Rac family small GTPase 1	22	15	4	21.1
A0A452F0L6	Fibulin 5	8	7	3	50.1
A0A452ESU0	G3BP stress granule assembly factor 1	10	9	3	52.1
A0A452EBU5	Potassium channel tetramerization domain containing 12	16	9	3	35.8
A0A452F0I9	Non-specific serine/threonine protein kinase	6	8	2	64
A0A452E076	TP53 induced glycolysis regulatory phosphatase	22	9	3	29.4
A0A452FF51	Eukaryotic translation initiation factor 4H	13	10	2	23.9
A0A452F072	Dual specificity protein phosphatase	23	7	2	20.6
A0A452FFP9	Aldehyde dehydrogenase 1 family member A3	6	13	1	56.2
A0A452FPZ3	UBIQUITIN_CONJUGAT_2 domain-containing protein	21	8	3	20.6
A0A452E082	S-adenosylmethionine synthase	12	4	1	43.8
A0A452FR55	Glutaminyl-tRNA synthetase	6	9	3	87.3
A0A452F9Y8	Peptidyl-prolyl cis-trans isomerase	12	12	2	23.7
A0A452G2S0	GST C-terminal domain-containing protein	26	9	3	19.7
A0A452ESE7	Enhancer of rudimentary homolog	19	10	2	14
A0A452DY37	Beta-2-microglobulin	39	12	3	14
A0A452EWI1	Apolipoprotein B	2	5	5	521.3
H9B8T9	Cathepsin B	22	7	5	36.8
A0A452EJM6	Uncharacterized protein	26	6	2	42.7
A0A452DSU3	Uncharacterized protein	5	12	3	87.9
A0A452ENE3	Protein kinase domain-containing protein	14	11	1	44.5
A0A452DNL3	G protein subunit beta 2	15	7	1	37.3
A0A452ESY2	Trafficking protein particle complex subunit	18	9	3	19.5
A0A452EQC6	LRRcap domain-containing protein	18	4	1	25.5
A0A452DK67	Pyruvate dehydrogenase E1 component subunit alpha	8	7	3	43.9
A0A452G7L1	Uncharacterized protein	13	5	3	41.7
A0A452ENP4	Protein arginine methyltransferase 1	8	4	2	42.4
A0A452FTN8	Transportin 1	6	6	3	102.3
A0A452G3G9	Probable tRNA N6-adenosine threonylcarbamoyltransferase	22	6	4	35
A0A452F3E6	Ubiquitin like modifier activating enzyme 6	6	4	4	118.9
A0A452FK70	Uncharacterized protein	4	4	4	140.5
A0A452E357	Uncharacterized protein	8	16	1	46.4
A0A452FZU7	Microfibril associated protein 4	7	5	1	28.5
A0A452G891	CS domain-containing protein	18	6	2	17.6
A0A452E3V9	Uncharacterized protein	22	6	3	21.9
A0A452DV61	Huntingtin interacting protein K	33	6	3	14.6
A0A452E4A8	WD_REPEATS_REGION domain-containing protein	14	10	1	35.5
A0A452E3M4	HBS1 like translational GTPase	8	6	4	75.9
A0A452E897	Endosulfine alpha	28	7	2	13.4
A0A452EH87	Ig-like domain-containing protein	18	6	1	12.4
A0A452EMQ3	Selenocysteine lyase	6	6	2	47.2
A0A452FXG0	F-actin-capping protein subunit beta	34	9	3	12.7
A0A452E9V7	Uncharacterized protein	10	9	1	22.4
A0A452DPA5	UPAR/Ly6 domain-containing protein	24	7	2	13.6
A0A452EXP6	Ribosomal_L7Ae domain-containing protein	41	10	3	12.8
A0A452E9F5	Uncharacterized protein	11	11	3	44
A0A452FJX8	Cullin 4B	5	13	1	104.6
A0A452E8S9	Prune exopolyphosphatase 1	14	9	3	50.3
A0A452EEC6	Uncharacterized protein	21	7	3	18.3
A0A452E6V0	Uncharacterized protein	12	4	1	24
A0A452DP59	CutC copper transporter	21	6	3	28.4
A0A452G0K4	RAS related	18	8	1	23.7
A0A452E5E0	Cystathionine beta-synthase	10	4	4	63.6
A0A452F5B9	Galectin	17	6	3	20.7
A0A452DKT4	40S ribosomal protein S24	18	7	2	16.5
A0A452G5N9	Carboxylic ester hydrolase	8	5	3	60.4
A0A452DU10	Sorting nexin 2	7	4	2	58.9
A0A452FKB5	Calcium voltage-gated channel auxiliary subunit beta 1	7	8	3	65.7
A0A452F6F8	Peroxiredoxin 3	19	4	3	28.2
A5JST4	Ribosomal protein S10	18	9	3	18.9
A0A452FVB9	BPI1 domain-containing protein	4	16	2	27.3
A0A452E631	GMP reductase	13	8	2	38
A0A452FZ17	Methionine aminopeptidase 2	10	11	3	52.8
A0A452FRJ3	CCHC-type zinc finger nucleic acid binding protein	22	9	3	18
A0A452FM44	Glia maturation factor	34	6	3	16.1
A0A452E9K1	N(alpha)-acetyltransferase 50, NatE catalytic subunit	21	4	3	19.4
A0A452EPC4	Cartilage oligomeric matrix protein	4	6	1	82.1
A0A452FQW9	Phosphatidylinositol-5-phosphate 4-kinase type 2 beta	9	6	3	47.3
A0A452E4Q7	Ig-like domain-containing protein	57	8	3	10.1
A0A452FV71	Gal_mutarotas_2 domain-containing protein	5	7	3	99.4
A0A452F723	GLOBIN domain-containing protein	13	2	1	16.3
A0A452ELL1	Actin related protein 1A	8	6	2	42.9
A0A452DT16	Oxysterol-binding protein	7	6	4	91.1
A0A452EV37	Uncharacterized protein	13	9	3	34.1
A0A452G754	Proteasome 26S subunit, non-ATPase 8	10	21	4	32.5
A0A452E7Q2	Eukaryotic translation initiation factor 6	15	5	2	26.5
A0A452FUI6	Coactosin like F-actin binding protein 1	19	8	3	16
A0A452ERW6	Ras suppressor protein 1	16	13	4	31.5
A0A452E673	Voltage-dependent calcium channel gamma-1 subunit	13	7	2	24.6
A0A452EF79	Prostaglandin E synthase 3 like	24	8	2	16.3
A0A452EAL6	ADP ribosylation factor like GTPase 3	27	7	4	20.5
A0A452ESM3	Heat shock protein family B (small) member 8	22	11	4	21.7
A0A452DPL6	Sorting nexin 3	18	9	2	18.8
A0A452EMF9	Vacuolar-sorting protein SNF8	12	8	2	29.3
A0A452DRJ1	Coagulation factor XII	6	3	2	66.8
A0A452EXS9	EMAP like 1	7	7	4	92
A0A452FC66	Crystallin lambda 1	9	5	2	35.1
A0A452ERN3	Dihydrolipoamide S-succinyltransferase	8	4	3	50.4
A0A452DWM3	Uncharacterized protein	13	9	3	29.8
A0A452FW36	Allograft inflammatory factor 1	29	5	3	16.8
A0A452F929	Sulfotransferase	11	4	2	34.3
A0A452G286	Uncharacterized protein	26	7	3	13.2
A0A452FWD7	ATP-grasp domain-containing protein	4	7	3	101.6
A0A452FVT3	Dynamin 1 like	5	9	3	78.6
A0A452ERL1	Adhesion regulating molecule 1	13	11	3	41.9
A0A452F2J4	S100 calcium binding protein A10	18	7	1	11.2
A0A452EPY1	HtrA serine peptidase 1	16	4	4	51.9
A0A452DXH4	Ig-like domain-containing protein	39	2	2	11.2
A0A452G8G7	SERPINE1 mRNA binding protein 1	8	7	2	44.1
A0A452GB97	GTP cyclohydrolase I feedback regulator	51	4	2	9.8
A0A452DK06	Endothelial differentiation related factor 1	16	6	2	16.3
A0A452EAM6	PDZ domain-containing protein	15	11	3	401.4
A0A452FFI7	HECT, UBA and WWE domain containing E3 ubiquitin protein ligase 1	2	5	3	478.8
A0A452E6I0	Uncharacterized protein	14	4	3	40.9
A0A452EKP2	Platelet activating factor acetylhydrolase 1b catalytic subunit 2	13	7	2	25.5
A0A452DX95	Vacuolar protein sorting-associated protein 29	17	5	3	20.9
A0A452FPB7	NIMA related kinase 9	6	4	3	106.8
A0A452FLW9	CD109 molecule	3	4	3	161.6
A0A452ELE2	Peptidyl-prolyl cis-trans isomerase	18	5	2	13.9
A0A452DRD5	Eukaryotic translation initiation factor 3 subunit E	9	3	3	52.2
A0A452EV89	Myosin light chain 12A	23	7	3	20.5
A0A452E4Q0	Small ubiquitin-related modifier	23	7	2	10.8
A0A452FWM0	Nudix hydrolase 3	26	8	3	19.3
A0A452EZF9	Uncharacterized protein	35	12	1	11.9
A0A452FZD1	Ribosomal protein L22	19	7	2	14.8
A0A452FT24	40S ribosomal protein S4	13	9	3	29.6
A0A452F3F6	Ribosomal_L18e/L15P domain-containing protein	21	8	3	16.6
A0A452DN77	Phosphatidylinositol transfer protein beta	12	5	2	31.6
A0A452G0U0	Target of myb1 like 2 membrane trafficking protein	12	5	3	56.7
A0A452EX71	Carboxypeptidase B2	12	5	3	48.7
A0A452ERD0	Peptidase M20 domain-containing protein 2	10	5	2	46.6
A0A452FS32	Tetratricopeptide repeat domain 9	17	8	3	24.4
A0A452G271	40S ribosomal protein S18	15	4	2	17.6
A0A452F309	Sarcalumenin	5	8	3	91.2
A0A452G645	Versican	1	3	2	369
A0A452G2T8	Acylphosphatase-like domain-containing protein	23	10	2	9.5
A0A452G6T0	Heterogeneous nuclear ribonucleoprotein M	4	3	2	73.6
A0A452FAQ1	Chromosome 11 open reading frame 58	9	4	1	20.1
A0A452GAP9	KH-type splicing regulatory protein	7	6	3	76.9
A0A452DUI5	Scaffold attachment factor B	5	8	3	102.5
A0A452FNF7	Chloride nucleotide-sensitive channel 1A	14	5	2	26.2
A0A452EZL2	UBAP1-MVB12-associated (UMA) domain containing 1	28	5	2	14.9
A0A452FX42	Ribosomal protein S9	12	12	3	22.6
A0A452G4L0	Homer scaffold protein 1	9	3	3	41
A0A452G9R9	Regulator of chromosome condensation 1	14	3	3	47.6
A0A452E566	Translin	15	6	3	26.2
A0A452ETR9	Aminotran_1_2 domain-containing protein	11	5	3	48
A0A452FXS6	Syntrophin beta 2	4	2	1	57.9
A0A452FVM9	Acyl-CoA synthetase short chain family member 2	4	4	2	80.2
A0A452E7M2	Inosine-5'-monophosphate dehydrogenase	6	2	2	55.7
A0A452DLU2	GDP-mannose pyrophosphorylase B	8	4	2	39.8
A0A452FXK0	NudC domain containing 3	8	5	3	40.2
A0A452FE95	Uncharacterized protein	13	10	2	20.2
A0A452FQM6	NADH dehydrogenase [ubiquinone] flavoprotein 1, mitochondrial	6	2	2	50.6
A0A452F375	Glutathione peroxidase 1	21	7	3	20.2
A0A452F2F0	Optineurin	7	3	3	65.3
A0A452E048	Importin 4	4	5	3	122.3
A0A452E522	Tubulin folding cofactor C	8	5	2	38.8
A0A452DTL2	tRNA nucleotidyl transferase 1	7	6	2	49.9
A0A452E3N0	Uncharacterized protein	10	8	1	49.2
A0A452F344	Sorting nexin	7	4	2	46.8
A0A452DLV7	Chromosome 5 open reading frame 51	10	5	2	33.5
A0A452E1D6	COP9 signalosome subunit 7B	13	5	2	29.6
A0A452DNR6	Serpin family H member 1	6	3	2	46.5
A0A452EC85	Pentraxin 3	9	2	2	41.7
A0A452FXH6	Thy-1 cell surface antigen	13	9	2	18.1
A0A452F204	Crystallin zeta like 1	12	5	3	38.8
A0A452EK80	U6 snRNA-associated Sm-like protein LSm8	43	5	2	10.1
A0A452FE38	ATPase H+ transporting V1 subunit A	5	10	2	68.4
A0A452FJ12	Proteasome subunit beta 9	17	2	2	23.5
A0A452FUQ2	Perilipin	13	4	3	47.6
A0A452ECG9	Hexokinase 2	4	3	3	102.3
A0A452FLE8	Apolipoprotein E	7	2	2	37.2
A0A452DSJ8	D-aminoacyl-tRNA deacylase	21	4	2	23.2
A0A452ENU2	Glucose-6-phosphate 1-dehydrogenase	7	5	3	59.3
A0A452E2H1	Uncharacterized protein	17	3	2	21.4
A0A452ECN5	Peptidyl-prolyl cis-trans isomerase E	8	6	1	32.6
A0A452G8V1	Colony stimulating factor 1 receptor	3	3	2	106.7
A0A452FSZ5	tRNA-synt_1e domain-containing protein	5	7	3	92.1
A0A452FSH3	F-actin-capping protein subunit alpha	11	8	2	33.2
A0A452EB10	Succinyl-CoA:3-ketoacid-coenzyme A transferase	5	2	2	57.9
A0A452EHT0	RRM domain-containing protein	9	5	3	42.7
A0A452FT60	J domain-containing protein	6	6	1	38.2
A0A452EZ94	Ribosomal protein S20	18	6	2	14.1
A0A452EDU3	Thiamine pyrophosphokinase	16	4	2	27
A0A452DQU9	Utrophin	1	3	3	390.7
A0A452DR93	Uncharacterized protein	5	4	3	101.3
A0A452DWY7	Myomesin 3	3	2	2	162.8
A0A452ENX3	NIMA related kinase 7	8	4	2	34.5
A0A452DRH3	SEC31 homolog A, COPII coat complex component	3	4	3	134.3
A0A452EPY5	Developmentally regulated GTP binding protein 2	7	4	2	40.7
A0A452DMR1	Uncharacterized protein	15	5	3	23.5
A0A452F807	Ankyrin repeat and LEM domain containing 1	4	10	1	53.7
A0A452FYD6	Protein farnesyltransferase subunit beta	4	5	1	48.7
A0A452DSF5	Copine 3	8	7	2	59.6
A0A452ELX4	Ribosomal protein L15	14	7	3	24.2
A0A452F0A3	Integrin linked kinase	6	3	2	51.4
A0A452FEC0	Importin subunit alpha	12	8	2	57.7
A0A452DWG6	Myeloid associated differentiation marker	7	2	1	35.1
A0A452FFT6	A-kinase anchoring protein 7	9	3	2	37.6
A0A452G3K6	Mitogen-activated protein kinase kinase 4	6	6	2	45.6
A0A452FVN5	Uncharacterized protein	18	7	2	14.5
A0A452DX93	SUB1 regulator of transcription	17	2	2	14.4
A0A452G734	eIF2B_5 domain-containing protein	9	3	2	39.1
A0A452DQS6	RAB21, member RAS oncogene family	14	6	2	24.1
A0A452DTJ6	Proteasome assembly chaperone 2	8	8	2	29.2
A0A452FDC9	Uncharacterized protein	5	5	2	85.1
A0A452DNE9	Uncharacterized protein	11	7	3	28.4
A0A452DQH4	Ribosomal_L7Ae domain-containing protein	11	5	1	28
A0A452DXA2	Spermidine/spermine N1-acetyltransferase family member 2	13	5	2	19.2
A0A452F843	Uncharacterized protein	38	7	2	12.5
A0A452EKA8	Phenylalanyl-tRNA synthetase subunit beta	6	4	3	66.3
A0A452EFX4	Endostatin domain-containing protein	10	4	2	20.9
A0A452ELE6	40S ribosomal protein S26	13	5	1	13
A0A452FSE8	Calcium voltage-gated channel auxiliary subunit alpha2delta 1	3	3	2	123.9
A0A452DYP6	RNA-binding protein 3	13	1	1	15.7
A0A452E0C3	Uncharacterized protein	21	7	2	10.8
A0A452E2Q2	IGc1 domain-containing protein	9	5	1	42
A0A452EA11	Starch binding domain 1	16	5	3	35.8
A0A452F6T2	IF rod domain-containing protein	5	3	3	55.4
A0A452ETQ6	Proliferating cell nuclear antigen	10	6	2	28.8
A0A452G0Q8	C1q domain-containing protein	9	3	1	22.7
A0A452G4A1	NAD(P)H quinone dehydrogenase 1	10	5	3	31
A0A452DTB5	Zyxin	4	4	2	60.5
A0A452F069	Ribosomal protein L18	13	3	2	21.4
A0A452DK19	Protein phosphatase, Mg2+/Mn2+ dependent 1F	4	2	1	45.5
A0A452E3T9	40S ribosomal protein S6	9	5	2	29.3
A0A452FTN0	Proteasome subunit beta	10	2	2	29
A0A452EH27	Serine hydroxymethyltransferase	7	4	2	52.9
A0A452E5P2	Proteoglycan 4	5	2	2	47.1
A0A452G5I4	Coatomer subunit delta	4	4	2	57.1
A0A452DPH5	Eukaryotic translation initiation factor 3 subunit G	7	4	2	35.6
A0A452E515	Uncharacterized protein	13	5	2	21.4
A0A452G7N6	Protein S100	22	7	2	11.8
A0A452DKA9	Uncharacterized protein	22	13	2	8.9
A0A452EQH0	Proline and arginine rich end leucine rich repeat protein	7	6	2	45.2
A0A452FPE3	Leucine rich repeat containing 47	7	7	3	66.2
A0A452FSD2	Proteasome subunit beta	8	6	2	25.6
A0A452E7Q9	Purine rich element binding protein B	9	5	1	32.7
A0A452EFS2	SUZ domain-containing protein	15	6	1	15.2
A0A452E7K8	3'(2'), 5'-bisphosphate nucleotidase 1	12	5	3	33.3
A0A452DTF4	Brain abundant membrane attached signal protein 1	18	4	2	23.1
A0A452FJK9	Frizzled related protein	13	7	3	36.2
A0A452FLU2	Microtubule associated protein RP/EB family member 3	14	6	2	32
A0A452DLE1	ELFV_dehydrog domain-containing protein	4	5	2	61.5
A0A452FJK1	WD repeat domain 44	6	6	3	101.3
A0A452DVE7	Peptidyl-prolyl cis-trans isomerase	18	6	3	19.3
A0A452DZE2	Protein S100	26	9	3	11.3
A0A452F849	Amine oxidase	7	4	3	85.2
A0A452EWG8	Insulin degrading enzyme	3	6	3	117.9
A0A452FG11	Complement factor properdin	10	3	2	50.7
A0A452FTV9	Complement C1r	6	4	2	83.3
A0A452GAS8	Uncharacterized protein	9	1	1	26.6
A0A452E729	Spectrin beta chain	2	3	3	245.2
A0A452E3V8	V-SNARE coiled-coil homology domain-containing protein	21	7	2	12.7
A0A452ECJ3	RNAse_Pc domain-containing protein	22	2	2	18.6
A0A452FD52	Protein disulfide-isomerase A4	4	4	3	72.5
A0A452FEL4	TBC1 domain family member 17	3	2	2	87.3
A0A452DL22	Uncharacterized protein	10	4	2	20.8
A0A452EEX0	N-ethylmaleimide sensitive factor, vesicle fusing ATPase	5	4	3	83.6
A0A452DPV2	NAD(P)(+)--arginine ADP-ribosyltransferase	5	2	1	35.1
A0A452FY72	Chromosome 4 open reading frame 33	20	3	2	23.2
A0A452EYX1	Kinesin light chain 1	4	2	2	69.5
A0A452EB22	UDP-N-acetylglucosamine pyrophosphorylase 1 like 1	6	5	2	56.1
A0A452FI89	Complement C6	3	4	2	104.6
A0A452GAR2	Uncharacterized protein	13	3	3	61.6
A0A452G1I9	EH domain containing 4	4	2	1	61
A0A452E6R0	Valyl-tRNA synthetase	3	4	3	141.2
A0A452EAR2	Epsin 1	6	3	2	60.1
A0A452E5Z9	Ribosomal_S17_N domain-containing protein	12	4	2	18.4
A0A452FP18	Protein kinase domain-containing protein	9	2	2	45.1
A0A452E238	Ribosomal_L7Ae domain-containing protein	9	8	1	28.5
A0A452DNF8	Uncharacterized protein	14	3	2	14.8
A0A452EHS4	Steroid receptor RNA activator 1	15	7	2	28
A0A452FJM2	Ribosomal_L23eN domain-containing protein	12	3	2	20.3
A0A452EK75	Lipocln_cytosolic_FA-bd_dom domain-containing protein	8	5	3	23.8
D2KMJ8	Cytochrome c oxidase subunit 2	9	2	1	26
A0A452F2V9	V-type proton ATPase subunit C	7	4	3	43.9
A0A452FWR4	RB binding protein 9, serine hydrolase	19	2	2	21
A0A452E7Y8	GLOBIN domain-containing protein	20	8	1	16.7
A0A452DLD9	Acetylserotonin O-methyltransferase like	4	4	2	65.6
A0A452E867	Ribosomal_L18_c domain-containing protein	13	3	3	34.3
A0A452G3Q2	60S ribosomal protein L18a	7	3	1	20.8
A0A452EMF7	HD domain containing 2	17	5	2	23.3
A0A452G973	Small nuclear ribonucleoprotein polypeptide A	6	1	1	31.2
A0A452FDD5	Uncharacterized protein	7	3	2	47.1
A0A452EFQ7	Transforming acidic coiled-coil containing protein 2	1	2	2	304.9
A0A452EU65	Mitogen-activated protein kinase	9	5	1	43.1
A0A452ECI6	Peptide-methionine (R)-S-oxide reductase	19	6	2	20.8
A0A452FDZ6	Ubiquitin-fold modifier-conjugating enzyme 1	13	4	2	19.4
A0A452FRZ8	MOB kinase activator 1A	11	3	2	25.4
A0A452G010	UBIQUITIN_CONJUGAT_2 domain-containing protein	20	2	2	20.7
A0A452G6F8	Gp_dh_N domain-containing protein	7	13	1	33.9
A0A452ERP6	Uncharacterized protein	11	7	2	27.9
A0A452FHG7	RAN binding protein 3	5	7	2	59.3
A0A452G267	Ubiquitin conjugating enzyme E2 O	3	2	2	140.2
A0A452G819	Protein transport protein SEC23	5	5	2	86.1
A0A452E243	Uncharacterized protein	12	3	2	30.6
A0A452FYJ5	CAP-Gly domain-containing protein	3	5	3	139.4
A0A452EHG8	Developmentally regulated GTP binding protein 1	8	3	2	40.5
A0A452FIK7	LIM domain containing preferred translocation partner in lipoma	8	2	2	65.6
A0A452DP57	RBR-type E3 ubiquitin transferase	5	4	1	64
A0A452F5W4	Adenine phosphoribosyltransferase	14	2	2	19.5
A0A452EC60	HECT and RLD domain containing E3 ubiquitin protein ligase 4	3	4	2	121
A0A452EIV8	MAPK activated protein kinase 3	7	3	2	43.2
A0A452G0W0	Ribosomal_L2_C domain-containing protein	16	4	2	28
A0A452DML3	Spermidine synthase	12	2	2	36.6
A0A452EPZ3	Coatomer subunit alpha	2	2	2	138.2
A0A452EFN8	Hydroxymethylbilane synthase	10	5	2	38.2
A0A452EB04	Maturin, neural progenitor differentiation regulator homolog	9	2	1	14.9
A0A452FSF2	Deoxyhypusine hydroxylase	13	6	2	33.4
A0A452DXF8	Coactivator associated arginine methyltransferase 1	5	2	2	65.8
A0A452GAY2	Protein kinase domain-containing protein	3	3	1	50.9
A0A452FZG7	Spartin	3	2	1	72.8
A0A452DTM9	Cysteine rich protein 2	24	3	2	22.4
A0A452G2S5	AP-2 complex subunit alpha	3	2	2	106.9
A0A452F013	Sorting nexin 12	16	8	2	19.8
A0A452FRZ3	Cytochrome c oxidase subunit	29	2	2	10.2
A0A452DW29	Uncharacterized protein	8	1	1	15.9
A0A452F2L1	Uncharacterized protein	3	1	1	49.9
A0A452FKE1	Serine dehydratase	6	1	1	34.3
A0A452FSK9	ATP-citrate synthase	3	2	2	120.8
A0A452DPU1	40S ribosomal protein S27	15	1	1	9.5
A0A452G3V6	Collagen type I alpha 2 chain	2	2	2	110.4
A0A452G000	DAZ associated protein 1	8	5	2	43.5
A0A452FUQ5	LSM7 homolog, U6 small nuclear RNA and mRNA degradation associated	16	7	2	11.6
A0A452FY32	Calcium-transporting ATPase	3	2	2	137.2
A0A452FWI5	Fermitin family member 3	7	2	2	75.7
A0A452FNY5	Secretion associated Ras related GTPase 1B	11	6	2	22.4
A0A452FUX8	Adducin 1	4	5	2	80.7
A0A452E9T3	Uncharacterized protein	11	2	2	19.5
A0A452EYK4	Cannabinoid receptor interacting protein 1	10	4	1	18.7
A0A452G9E8	Attractin	2	3	2	157.2
A0A452EPU9	Actin-related protein 2/3 complex subunit 5	8	1	1	17.6
I1W1N1	Ras-related protein Rap-1B	15	4	1	20.8
A0A452FF28	Uncharacterized protein	6	2	1	33.6
A0A452F6L1	Ras related GTP binding B	4	3	1	40.2
A0A452FRW8	Tropomodulin 4	4	5	1	39.1
A0A452F8M5	Coatomer protein complex subunit epsilon	5	3	1	37
A0A452F1G6	RAP1A, member of RAS oncogene family	15	5	1	21
A0A452G7R6	Pyroglutamyl-peptidase I	11	1	1	23
A0A452ELU4	SEC23 interacting protein	2	5	2	111.7
A0A452F0F0	Cytochrome c1	8	2	2	35.3
A0A452EIA6	Phenazine biosynthesis like protein domain containing	4	1	1	31.8
A0A452FQZ0	Sequestosome 1	13	5	3	47.8
A0A452FPZ1	Armadillo repeat containing 6	3	1	1	52.8
A0A452DW12	FAS-associated death domain protein	9	3	1	23.4
A0A452G7F0	DnaJ heat shock protein family (Hsp40) member C7	4	4	2	56.3
A0A452FEE2	Ig-like domain-containing protein	10	1	1	15.1
A0A452EBG6	AIRC domain-containing protein	5	2	2	47.2
A0A452DSZ5	DNA-directed RNA polymerases I, II, and III subunit RPABC3	9	4	1	17.1
A0A452F3N4	Clathrin light chain	9	7	2	23.1
A0A452FLA7	Coagulation factor XIII B chain	2	3	1	74.8
A0A452EWF9	Eukaryotic translation initiation factor 3 subunit A	1	2	2	165
A0A452G2G7	Uncharacterized protein	8	3	2	35
A0A452EM98	Dedicator of cytokinesis 8	2	2	2	237.5
A0A452EP46	60S ribosomal protein L6	6	5	2	32.7
A0A452FPC7	Thyroid hormone receptor interactor 10	4	2	2	68.6
A0A452F8L8	3-hydroxybutyrate dehydrogenase 2	13	5	2	26.7
A0A452G2X7	Proteolipid protein 1	7	6	2	30
A0A452EUP0	Coatomer subunit beta	3	4	2	107.1
A0A452FBK8	Smoothelin	4	2	1	47.5
A0A452E0L8	NADH-cytochrome b5 reductase	6	1	1	34.4
A0A452G4G5	Nuclear receptor binding protein 1	3	5	1	60.8
A0A452G9C9	Cortactin	4	4	2	58.3
A0A452EKE2	IGv domain-containing protein	12	1	1	13.3
A0A452F6E5	Succinate--CoA ligase [ADP-forming] subunit beta, mitochondrial	4	4	2	50.2
A0A452EEW4	Protein phosphatase 1 regulatory subunit 27	14	4	1	17.5
A0A452DLZ9	Heme binding protein 1	14	2	2	21.1
A0A452FQM7	ATPase H+ transporting V1 subunit E1	8	5	2	26.1
A0A452FDQ3	Guanylate kinase 1	5	4	1	26.5
A0A452DQM5	Heat shock protein family H (Hsp110) member 1	2	6	1	96.6
A0A452DMW8	Elongation factor like GTPase 1	1	5	1	126
A0A452F2V5	Eukaryotic translation initiation factor 4 gamma 2	2	3	2	102.4
A0A452G600	DEAD-box helicase 6	9	5	2	54.3
A0A452G192	Uridine monophosphate synthetase	2	4	1	55.3
A0A452E2Z1	Ribosomal protein	12	4	2	24.8
A0A452E905	Regucalcin	6	2	1	33.6
A0A452F9G8	Ribosomal_L14e domain-containing protein	6	4	1	23.4
A0A452E7H8	Thymopoietin	2	4	1	75
A0A452GAJ2	Methionyl-tRNA synthetase	2	2	1	100.2
A0A452DU32	Uncharacterized protein	17	1	1	7.9
A0A452EZC8	Phosphodiesterase	2	3	1	84.2
A0A452EBU0	Tetratricopeptide repeat domain 1	10	4	2	33.7
A0A452E9Z1	Arginyl-tRNA--protein transferase 1	3	4	1	59.6
A0A452E6R6	Uncharacterized protein	3	3	1	120
A0A452G9J7	40S ribosomal protein S7	6	5	1	22.1
A0A452FPZ2	ASPSCR1 tether for SLC2A4, UBX domain containing	3	2	1	61.6
A0A452DQ14	Uncharacterized protein	13	5	1	10.9
A0A452EG83	Ring finger protein 7	11	1	1	12.7
A0A452F082	Uncharacterized protein	9	1	1	20.8
A0A452FNR8	Ribonucleotide reductase regulatory TP53 inducible subunit M2B	4	2	1	40.7
A0A452EZ66	LIM and calponin homology domains 1	2	3	2	121.8
A0A076FVB8	BCL2 associated X, apoptosis regulator	7	1	1	21.2
A0A452DKD8	Uncharacterized protein	13	2	1	9.4
A0A452E616	U6 snRNA-associated Sm-like protein LSm4	7	5	1	16.7
A0A452G9S1	Uncharacterized protein	14	5	2	21.1
A0A452E6T1	Ribosomal protein L32	10	3	1	15.9
A0A452E7R7	SH3 domain-binding glutamic acid-rich-like protein	25	2	2	12.8
A0A452FCF6	Phosphoethanolamine/phosphocholine phosphatase	5	3	1	29.7
A0A452FEW6	Troponin T2, cardiac type	6	1	1	31.2
A0A452F497	MPN domain-containing protein	5	7	1	32.8
A0A452F921	RuvB-like helicase	7	5	2	50.1
A0A452ETX5	PPARGC1 and ESRR induced regulator, muscle 1	6	6	2	90
A0A452DKQ5	Cytochrome b5 heme-binding domain-containing protein	15	3	1	15.8
A0A452E1B7	Jupiter microtubule associated homolog 2	17	2	2	22.5
A0A452EB48	Xin actin binding repeat containing 1	1	2	1	196.1
A0A452DP26	ULP_PROTEASE domain-containing protein	7	3	1	24.2
A0A452ECK1	Toll interacting protein	10	2	2	30.1
A0A452E1P4	G protein subunit alpha i2	3	4	1	40.6
A0A452FNJ0	Uncharacterized protein	20	2	2	18.3
A0A452EFL5	U6 snRNA-associated Sm-like protein LSm1	12	1	1	15.2
A0A452EP47	Chromosome 1 open reading frame 50	8	1	1	22.4
A0A452G3Q7	ArfGAP with FG repeats 1	6	3	2	59.9
A0A452FVR5	Gephyrin	2	1	1	85.6
A0A452ETL0	U6 snRNA-associated Sm-like protein LSm2	20	4	1	10.7
A0A452DPD2	BRISC and BRCA1 A complex member 2	4	6	1	43.5
A0A452EVA0	Zinc finger and BTB domain containing 8 opposite strand	7	4	1	15.9
A0A452E9J0	MPN domain-containing protein	6	1	1	33.2
A0A452EIK9	Uncharacterized protein	6	2	2	51.6
A0A452FIL8	Ubiquitin like modifier activating enzyme 5	4	5	1	44.7
A0A452EUI1	5-formyltetrahydrofolate cyclo-ligase	15	2	2	22.9
A0A452F0Q2	Coronin	5	2	2	54.1
A0A452FWU9	Ribosomal protein S16	7	2	1	16.4
A0A452DLP7	Enoyl-CoA hydratase, short chain 1	6	5	1	35.6
A0A452GAN2	RBR-type E3 ubiquitin transferase	3	2	1	57.5
A0A452FX97	Fatty acid binding protein 7	9	1	1	14.9
A0A452DX74	Glycylpeptide N-tetradecanoyltransferase	6	3	2	56.8
A0A452DKE1	N(alpha)-acetyltransferase 10, NatA catalytic subunit	6	5	1	26.5
A0A452FNI4	Mitochondrial fission 1 protein	9	2	1	16.9
A0A452DVL5	Uncharacterized protein	20	1	1	10.3
A0A452EYH1	Ubiquitin specific peptidase 28	2	2	1	129.2
A0A452DZ60	CD93 molecule	3	4	1	69.1
A0A452F927	Hexosaminidase D	4	2	1	55.6
A0A452FI66	Coiled-coil-helix-coiled-coil-helix domain containing 10	15	2	1	14.8
A0A452G6Q2	Palladin, cytoskeletal associated protein	2	3	1	144
A0A452EKQ3	Uncharacterized protein	6	1	1	26.7
A0A452GAP6	Abhydrolase_2 domain-containing protein	12	1	1	23.9
A0A452EL64	Nicotinate phosphoribosyltransferase	2	1	1	56.7
A0A452ED04	Small nuclear ribonucleoprotein G	16	1	1	8.5
A0A452DTX3	Solute carrier family 25 member 12	2	1	1	74.5
A0A452DKT5	Small nuclear ribonucleoprotein Sm D3	7	5	1	13.9
A0A452FP43	Glucosidase II alpha subunit	2	1	1	109.5
A0A452F2G7	Succinate dehydrogenase [ubiquinone] flavoprotein subunit, mitochondrial	7	2	2	72.9
A0A452FF45	RWD domain-containing protein	7	3	1	28
A0A452F7W3	Cadherin 15	2	3	1	85.5
A0A452FIB2	C-C motif chemokine	14	3	1	11.5
A0A452E219	Uncharacterized protein	10	1	1	16.8
A0A452DTU4	Leucine rich repeat containing 14B	3	1	1	56
A0A452EP28	Uncharacterized protein	4	1	1	33.8
A0A452FLA3	Ribosomal protein L19	9	2	1	23.6
A0A452EXB3	S100 calcium binding protein A14	14	1	1	11.4
A0A452EP22	Non-specific serine/threonine protein kinase	3	1	1	53.9
A0A452DX31	Tissue specific transplantation antigen P35B	3	1	1	36
A0A452DQ83	Small nuclear ribonucleoprotein E	12	3	1	10.9
A0A452DS33	Uncharacterized protein	10	2	1	11.5
A0A452EHP3	Actin-related protein 2/3 complex subunit	6	1	1	41.5
A0A452EKB7	Isocitrate dehydrogenase [NAD] subunit, mitochondrial	7	2	2	39.7
A0A452DWL6	Uncharacterized protein	15	1	1	9.8
A0A452DQA6	ADP ribosylation factor GTPase activating protein 2	4	1	1	57.9
A0A452DMX3	Uncharacterized protein	15	2	2	13.1
A0A452F797	Protein phosphatase 1 regulatory inhibitor subunit 11	21	1	1	13.9
A0A452FL61	Eyes absent homolog	2	1	1	69.4
A0A452DU86	Phosphate cytidylyltransferase 2, ethanolamine	5	3	1	44.1
A0A452DM15	Calnexin	3	3	1	67.7
A0A452FTM0	Uncharacterized protein	12	5	1	15.5
A0A452DNN2	Heat shock protein family B (small) member 3	12	3	1	16.7
A0A452G224	Glypican 1	3	3	1	60.8
A0A452E8A8	Ig-like domain-containing protein	7	3	1	14.7
A0A452DTS4	Dynein light chain Tctex-type 3	21	1	1	13
A0A452E3X7	Coronin	2	1	1	100.2
A0A452EF54	KH RNA binding domain containing, signal transduction associated 1	3	1	1	48.2
A0A452FZX0	Eukaryotic translation initiation factor 3 subunit C	2	1	1	105.3
A0A452E7H2	Myotubularin related protein 9	3	1	1	63.4
A0A452E2I9	SEC22 homolog B, vesicle trafficking protein (gene/pseudogene)	9	1	1	24.7
A0A452ELY9	Ataxin 10	2	1	1	55.9
A0A452EQQ9	Uncharacterized protein	13	6	2	13.7
A0A452FPV7	C-type lectin domain-containing protein	13	1	1	19.3
A0A452DVG2	Dysferlin	1	1	1	231.4
A0A452ENI2	Syntaxin 7	4	1	1	29.6
A0A452DQH3	FUS RNA binding protein	6	2	2	53.3
A0A452F0H3	Small nuclear ribonucleoprotein-associated protein	3	4	1	24.6
A0A452DR44	Adenosine deaminase like	5	2	2	39.7
A0A452FE65	Protein phosphatase 6 regulatory subunit 3	2	2	1	98.4
A0A452FAX2	LIM and SH3 protein 1	4	2	1	29.7
A0A452G7R0	Late endosomal/lysosomal adaptor, MAPK and MTOR activator 2	38	5	2	13.5
A0A452DKZ3	NSF attachment protein gamma	5	4	1	34.7
A0A452G3N7	F-box protein 22	4	3	1	44.7
A0A452EZG0	60S ribosomal protein L13	6	4	1	26.3
A0A452EZC4	FMR1 autosomal homolog 1	2	2	1	73.1
A0A452EZZ7	GDP-mannose pyrophosphorylase A	3	3	1	46.7
A0A452FHF6	Poly(A) binding protein interacting protein 2B	10	2	1	15.8
A0A452FTL6	Spermatogenesis associated 16	1	5	1	63.7
A0A452E5Q7	Putative hydroxypyruvate isomerase	4	1	1	30.4
A0A452EB88	Uncharacterized protein	8	4	1	14.6
A0A452FLH3	Nicotinamide nucleotide transhydrogenase	1	1	1	113.8
A0A452FMD3	Coatomer subunit beta'	2	1	1	102.3
A0A452EH67	Casein kinase II subunit beta	5	2	1	25.3
A0A452EAD6	N-acetylneuraminic acid phosphatase	7	1	1	27.7
A0A452EM96	Molybdopterin synthase catalytic subunit	11	3	1	21
A0A452ESL5	V-type proton ATPase subunit G	19	4	1	13.7
A0A452F8L3	Mothers against decapentaplegic homolog	4	1	1	55.7
A0A452DPV5	Ferritin	7	1	1	20.1
A0A452G3W7	Arachidonate 15-lipoxygenase	2	2	1	75.1
A0A452EUG4	Dihydropyrimidine dehydrogenase [NADP(+)]	2	1	1	112.7
A0A452F528	Kinesin family member 1B	1	1	1	204.2
A0A452FHG5	Uncharacterized protein	9	2	2	64
A0A452DNB6	Cytosolic Fe-S cluster assembly factor NUBP1	6	4	1	34.2
A0A452E2P1	Uncharacterized protein	5	2	1	34.9
A0A452EQW3	MFS domain-containing protein	2	4	1	54.8
A0A452EEA3	Uncharacterized protein	5	1	1	30.7
A0A452FKI5	Autophagy_N domain-containing protein	10	3	1	14.6
A0A452EJD8	Asparagine synthetase [glutamine-hydrolyzing]	2	2	1	64.2
A0A452E465	Acyl-CoA binding domain containing 3	5	3	1	60.6
A0A452G2Z1	Uncharacterized protein	3	1	1	46
A0A452FJS6	Protein C receptor	7	1	1	26.9
A0A452DU19	Nitrilase 1	5	2	1	37
A0A452ECB4	Ig-like domain-containing protein	15	1	1	15.2
A0A452DTX0	ATP synthase-coupling factor 6, mitochondrial	18	3	1	12.5
A0A452FQK5	Macrophage migration inhibitory factor	26	3	2	12.3
A0A452EV82	MOB kinase activator 2	4	3	1	29.1
A0A452DR87	UBX domain protein 6	5	1	1	49.8
A0A452E0V0	eRF1_1 domain-containing protein	5	5	2	49
A0A452E115	Anion exchange protein	1	1	1	108.9
A0A452FN00	Microtubule associated serine/threonine kinase 2	2	2	1	184.4
A0A452E4C0	Adaptor protein, phosphotyrosine interacting with PH domain and leucine zipper 2	2	4	1	74
A0A452EA32	Tripartite motif containing 23	2	3	1	63.9
A0A452FNZ8	Ubiquitin protein ligase E3 component n-recognin 4	1	5	1	571
A0A452EX93	Exportin 7	3	2	2	124
A0A452DRP0	Interferon induced protein with tetratricopeptide repeats 5	3	1	1	55.7
A0A452EL54	Scinderin	3	1	1	80.5
A0A452EJ14	Cathepsin C	5	1	1	51.8
A0A452FP41	Acyl-CoA synthetase long chain family member 1	2	1	1	80.4
A0A452FY24	GCN1 activator of EIF2AK4	0	1	1	290.7
A0A0A7MD22	PYD and CARD domain containing	4	2	1	22.1
A0A452FKL8	Caldesmon 1	4	1	1	62
A0A452E4W2	Histone-lysine N-methyltransferase	1	3	1	142.5
A0A452FS99	Coiled-coil domain containing 43	5	1	1	25.8
A0A452FTY4	Serum amyloid A protein	8	2	1	14.8
A0A452F1G2	Thrombospondin 1	1	1	1	134.1
A0A452FMW5	FGGY carbohydrate kinase domain containing	2	3	1	65.8
A0A452ELN3	Methionine sulfoxide reductase A	9	1	1	25.3
A0A452ET92	Carnitine O-acetyltransferase	2	1	1	70.9
A0A452DL71	Eukaryotic translation initiation factor 4E binding protein 2	24	3	1	12.9
A0A452FC56	Kynurenine aminotransferase 3	2	1	1	53.7
A0A452DYJ4	Interacts with SUPT6H, CTD assembly factor 1	3	3	1	94.8
A0A452E6P7	Charged multivesicular body protein 2A	4	2	1	25.1
A0A452FZ28	Thioredoxin domain containing 5	4	5	1	46.2
A0A452FA73	60S ribosomal protein L27	6	4	1	15.8
A0A452FIR5	Dual specificity phosphatase 28	8	2	1	18.2
A0A452FQK9	Cereblon	5	3	1	50.8
A0A452EGN5	Uncharacterized protein	1	2	1	72.3
A0A452DZK9	RIMS binding protein 2	1	4	1	139.5
A0A452EVE9	V-type proton ATPase subunit H	3	1	1	55.8
A0A452FAW4	Lipopolysaccharide binding protein	2	1	1	53.4
A0A452FAV0	Caveolae associated protein 2	4	1	1	47
A0A452ED72	Uncharacterized protein	1	2	1	186.6
A0A452FJT6	MPN domain-containing protein	2	5	1	45.4
A0A452FTM7	SH3 domain-binding glutamic acid-rich-like protein	11	4	1	10.4
A0A452FBG8	Smoothelin	2	2	1	98.3
A0A452FU62	Uncharacterized protein	16	4	1	15.5
A0A452E8B4	Ig-like domain-containing protein	7	2	1	15.8
A0A452G3E6	Junctophilin	1	1	1	73.3
A0A452FWM2	ADP-ribosylarginine hydrolase	4	1	1	39.2
A0A452EW62	Ribose 5-phosphate isomerase A	3	2	1	32.8
A0A452FRE2	Sulfhydryl oxidase	2	1	1	82.1
A0A452G9E1	Solute carrier family 25 member 3	3	5	1	40.1
A0A452FG82	PHD finger protein 10	6	2	1	55.9
A0A452E0M3	Cysteine protease	6	1	1	46.6
A0A452G972	DEK proto-oncogene	3	1	1	43
A0A452FFA7	Arginyl aminopeptidase	2	2	1	75.1
A0A452DK32	Coagulation factor X	3	1	1	54.5
A0A452FJA8	CD44 molecule (Indian blood group)	1	2	1	77.5
A0A452G204	Prolyl endopeptidase like	2	1	1	83.7
A0A452FU58	Sodium/potassium-transporting ATPase subunit beta	5	2	1	35.1
A0A452FKL1	Ubiquitin associated protein 2 like	2	1	1	118.5
A0A452DSQ1	S100 calcium binding protein A13	11	5	1	11.2
A0A452DTA0	AA_TRNA_LIGASE_II_ALA domain-containing protein	5	3	1	47.5
A0A452EN21	Peptidylprolyl isomerase	3	1	1	51.1
A0A452FN84	Calpain 7	1	1	1	92.5
A0A452F8D7	NIPSNAP domain-containing protein	3	5	1	33.6
A0A452EXX7	Uncharacterized protein	3	2	1	36.2
A0A452G9T8	Septin 9	2	1	1	65.7
A0A452DPA4	Thymosin beta	27	2	1	5.1
A0A452F155	Integrin subunit alpha 8	2	2	1	116.9
A0A452F2R8	Nuclear receptor coactivator	0	2	1	159.8
A0A452EBH4	ATP synthase peripheral stalk-membrane subunit b	5	1	1	28.8
A0A452GA99	SAM and HD domain containing deoxynucleoside triphosphate triphosphohydrolase 1	2	2	1	69.7
A0A452DZQ7	RNA exonuclease 2	4	1	1	26.8
A0A452EWR8	P53 and DNA damage regulated 1	13	1	1	15.6
A0A452G3R2	Galactose-1-phosphate uridylyltransferase	5	2	1	42.8
A0A452EEH0	Ubiquitin-fold modifier 1	18	2	1	9.2
A0A452GAB4	Uncharacterized protein	5	4	1	23.5
A0A452F195	Syndecan binding protein	6	2	1	38.7
A0A452G7J2	Epsin 2	3	2	1	63.2
A0A452G373	Ribosomal_L28e domain-containing protein	8	4	1	15.7
A0A452G6J5	HGF activator	3	1	1	68.4
A0A452DR48	HRas proto-oncogene, GTPase	13	1	1	21.3
A0A452GAK8	N-glycanase 1	2	4	1	74.5
A0A452F8F0	Serine and arginine rich splicing factor 7	6	2	1	27.4
A0A452FJ19	Very low density lipoprotein receptor	2	2	1	96.1
A0A452EVP6	40S ribosomal protein S25	7	3	1	14.6
A0A452E7J6	Monocyte differentiation antigen CD14	5	2	1	39.5
A0A452DS53	Fibrinogen C-terminal domain-containing protein	12	1	1	23.3
A0A452FDN8	Ribosomal protein L3 like	3	2	1	48.3
A0A452EZP1	Mannosidase alpha class 2C member 1	1	1	1	115.6
A0A452E8A4	Galectin	4	3	1	27.5
A0A452GBK7	Complement C1q binding protein	7	2	1	30.5
A0A452F6Q6	Ig-like domain-containing protein	6	5	1	13.8
A0A452E9C1	Eukaryotic translation initiation factor 3 subunit H	5	2	1	39.9
A0A452ELW2	Dynein light intermediate chain	2	1	1	54.1
A0A452G7L0	2-aminoethanethiol dioxygenase	6	1	1	28.6
A0A452FG48	Acetyltransferase component of pyruvate dehydrogenase complex	2	1	1	68.9
A0A452FP68	Uncharacterized protein	3	1	1	45.8
A0A452E7M7	Uncharacterized protein	4	1	1	39
A0A452E0H9	N-acylsphingosine amidohydrolase 1	4	3	1	45.3
A0A452F3P4	Poly [ADP-ribose] polymerase	1	1	1	113.8
A0A452EBR5	Cingulin like 1	0	1	1	147.2
A0A452DZM2	BCL2 associated athanogene 6	3	3	1	122.2
A0A452G6P8	Nudix hydrolase 16	6	3	1	21.4
A0A452FQ44	Doublecortin like kinase 1	1	1	1	82.2
A0A452FKS0	Uncharacterized protein	11	1	1	11.7
A0A452FP83	RRM domain-containing protein	4	2	1	32.8
A0A452EVH1	Phosphopantothenoylcysteine decarboxylase	10	1	1	22.4
A0A452F6V7	Complement factor D	8	2	1	27.9
A0A452FQ11	Cordon-bleu WH2 repeat protein	1	4	1	139.9
A0A452FRT5	Myosin IC	2	2	1	121.8
A0A452EM17	Glycogen synthase kinase 3 beta	5	1	1	48
A0A452FCB9	Adducin 3	3	1	1	78.8
A0A452F910	ABRA C-terminal like	11	1	1	9
A0A452DTD2	Oxoglutarate dehydrogenase	2	1	1	117.6
A0A452DVL0	Fumarylacetoacetate hydrolase domain containing 1	7	1	1	24.9
A0A452EXQ1	EGF containing fibulin extracellular matrix protein 2	4	1	1	49.5
A0A452FK61	OTU deubiquitinase with linear linkage specificity	9	1	1	40
A0A452FDJ0	Nudix hydrolase 9	3	2	1	38.6
A0A452FG95	Desmocollin 2	1	2	1	94.8
A0A452G542	Sperm-associated antigen 7	6	2	1	26
A0A452EJL0	SUMO-activating enzyme subunit 2	2	1	1	71
A0A452FZA3	Parvalbumin	13	1	1	12.3
A0A452ERL6	Ig-like domain-containing protein	10	1	1	25
A0A452DPD8	Translocase of inner mitochondrial membrane 13	12	1	1	10.5
A0A1B2VWD4	Late endosomal/lysosomal adaptor MAPK and MTOR activator 3	8	1	1	13.6
A0A452F284	Copper metabolism domain containing 1	7	1	1	21
A0A452G4W5	Solute carrier family 16 member 9	4	1	1	56
A0A452FDK6	TBC1 domain family member 4	1	1	1	126
A0A452FHP1	Galactokinase 2	2	1	1	50.4
A0A452DSE9	WDYHV motif containing 1	10	1	1	23.9
A0A452FSZ9	NADH dehydrogenase [ubiquinone] 1 alpha subcomplex subunit 8	10	1	1	20.5
A0A452ELU9	HDGF like 3	8	1	1	23.1
A0A452EHR7	Desmoplakin	0	1	1	332.4
A0A452FAJ3	Family with sequence similarity 98 member C	4	1	1	38.1
A0A452FA41	Thioredoxin domain containing 11	2	1	1	106.9
A0A452ESC0	Transforming growth factor beta receptor 3	1	1	1	94.6
A0A452EI94	Microtubule associated protein 1B	1	1	1	270.3
A0A452FD04	Ras related GTP binding D	2	3	1	49.9
A0A452FX29	Short coiled-coil protein	11	2	1	17.8
A0A452FV62	Pterin-4 alpha-carbinolamine dehydratase 2	8	1	1	14.5
A0A452ERQ2	Uncharacterized protein	3	1	1	92
A0A452E5K3	Neogenin 1	1	1	1	161.4
A0A452DXG3	Nuclear factor kappa B subunit 1	2	1	1	105.2
A0A452G9D9	Uncharacterized protein	5	2	1	20.6
A0A452E3J0	Protein Mdm4	2	1	1	55.1
A0A452FV25	Nucleoporin 153	2	1	1	153.3
A0A452FJ03	Early endosome antigen 1	1	1	1	166.5
A0A452DPC4	Uncharacterized protein	11	1	1	7.4
A0A452F5L1	Serine protease 8	3	1	1	36.8
A0A452EBD3	Mediator of RNA polymerase II transcription subunit 14	1	3	1	152.8
A0A452FVR2	Cholinergic receptor nicotinic alpha 10 subunit	6	1	1	49.2
A0A452F2K5	TBC1 domain family member 10A	2	1	1	55.7
A0A452FH66	ARL2-SNX15 readthrough (NMD candidate)	6	2	1	20.9
A0A452E6C8	Coatomer subunit gamma	3	1	1	97.4
A0A452FGK9	BUB3 mitotic checkpoint protein	4	1	1	37.1
A0A452FEX5	PPR_long domain-containing protein	1	6	1	157.7
A0A452FVJ7	Phospholipase B-like	3	1	1	62.6
A0A452G7T2	Retinol dehydrogenase 12	5	1	1	35.2
A0A452ES48	BTB domain containing 18	2	1	1	77.2
A0A452FH70	Homeodomain interacting protein kinase 2	2	1	1	133.4
A0A452E323	Histamine N-methyltransferase	8	1	1	33.5
A0A452FY94	Acetyl-CoA acyltransferase 2	2	1	1	42.2
A0A452G9U7	Tripartite motif containing 68	3	1	1	56.9
A0A452EPV9	Migration and invasion enhancer 1	6	3	1	12.3
A0A452EJ86	THUMP domain containing 2	2	1	1	55
A0A452EWL0	Serine-protein kinase ATM	1	1	1	350.5
A0A452F421	Polypyrimidine tract binding protein 1	2	1	1	59.5
A0A452DJS2	Zinc finger SWIM-type containing 8	1	2	1	197.3
A0A452G9Z7	WD_REPEATS_REGION domain-containing protein	7	1	1	33.5
A0A452G876	Charged multivesicular body protein 5	7	3	1	24.6
A0A452EWR0	Mitogen-activated protein kinase kinase kinase	1	1	1	121.6
A0A452ERW3	Ubiquitin specific peptidase 25	1	1	1	133.2
A0A452DUV7	B-TFIID TATA-box binding protein associated factor 1	1	1	1	206.8
A0A452EB46	U1 small nuclear ribonucleoprotein C	11	1	1	17.4
A0A452FFP4	TIA1 cytotoxic granule associated RNA binding protein like 1	3	1	1	42.8
A0A452FP03	Rab proteins geranylgeranyltransferase component A	3	1	1	73.2
A0A452G2Y3	Ciliary rootlet coiled-coil, rootletin	0	1	1	220.5
A0A452E1T6	Rho guanine nucleotide exchange factor 10	1	1	1	145.3
A0A452DM73	Histone domain-containing protein	5	4	1	15.1
A0A452FPV2	Capping protein regulator and myosin 1 linker 2	1	1	1	153.4
A0A452EMZ5	VPS37A subunit of ESCRT-I	5	1	1	44.3
A0A452FMD5	SCP domain-containing protein	10	3	1	18.1
A0A452F0G2	Hydroxysteroid 17-beta dehydrogenase 10	7	1	1	27.2
A0A452ENB4	Cardiotrophin 1	12	2	1	21.1
A0A452DRZ6	Coiled-coil domain containing 22	3	1	1	70.5
A0A452EKF1	Stathmin	5	1	1	21
A0A452FJC6	WD_REPEATS_REGION domain-containing protein	4	1	1	35.1
A0A452FJ31	Arylsulfatase family member H	1	5	1	66
A0A452DP21	Family with sequence similarity 114 member A2	3	2	1	54.9
A0A452E523	N(alpha)-acetyltransferase 25, NatB auxiliary subunit	1	1	1	112.1
A0A452FZ19	Histone-lysine N-methyltransferase	0	1	1	296.4
A0A452EDI9	Tyrosine-protein kinase	1	1	1	133.6
A0A452G2H5	RAB GTPase activating protein 1	1	1	1	122.9
A0A452DT03	Phosphoglucomutase 5	2	1	1	62.1
A0A452EVA6	Polycystin 1, transient receptor potential channel interacting	0	1	1	455.4
A0A452E7X5	Uncharacterized protein	5	1	1	35.4
A0A452FBE5	Zinc fingers and homeoboxes 2	2	2	1	91.9
A0A452FY48	NECAP endocytosis associated 2	8	1	1	28.5
A0A452FTU7	Flotillin	3	2	1	47.3
A0A452E200	Ubiquitin specific peptidase 47	1	1	1	159.4
A0A452DXG5	Ubiquitin carboxyl-terminal hydrolase	2	1	1	112.4
A0A452FDR6	Polycystin 2, transient receptor potential cation channel	3	1	1	110.5
A0A452ET33	Vacuolar protein sorting-associated protein 11 homolog	1	13	1	107.6
A0A452FCL4	Transmembrane 131 like	1	2	1	174.8
A0A452ECX5	GLI family zinc finger 4	7	1	1	41.4
A0A452FIK2	Signal recognition particle subunit SRP72	3	1	1	74.7
A0A452GAJ0	Methionine adenosyltransferase 2 subunit beta	3	1	1	37.7
A0A452G3C5	6-pyruvoyl tetrahydrobiopterin synthase	6	1	1	16.4
A0A452DWA9	Uncharacterized protein	15	1	1	10.7
A0A452G2Z3	Charged multivesicular body protein 1A	4	1	1	26.9
A0A452EWI8	ALG13 UDP-N-acetylglucosaminyltransferase subunit	1	1	1	103.3
A0A452G675	Cytochrome c oxidase copper chaperone COX17	21	1	1	6.8
A0A452DUW5	Uncharacterized protein	6	1	1	36.3
A0A452F1U9	Mannan binding lectin serine peptidase 2	2	1	1	76.6
A0A452EGB7	Lamin B2	2	2	1	71.7
A0A452FQX0	Phosphopantothenoylcysteine synthetase	3	2	1	34
A0A452FGD9	Kinesin-like protein	3	1	1	93.3
A0A452E9N1	PALM2-AKAP2 fusion	3	1	1	99
A0A452E8Q4	SPARC related modular calcium binding 1	3	1	1	48.2
A0A452FFU3	RIC8 guanine nucleotide exchange factor A	3	1	1	59.5
A0A452E2F7	5'-nucleotidase	3	4	1	34.5
A0A452G6K8	OVCA2 serine hydrolase domain containing	15	1	1	24.2
A0A452F1Y2	Aminoadipate-semialdehyde dehydrogenase-phosphopantetheinyl transferase	3	2	1	35.6
A0A452EDI0	Lysosomal associated membrane protein 2	2	1	1	54.1
A0A452ERK1	Guanine nucleotide-binding protein subunit gamma	22	2	1	8.1
A0A452ETT9	Protein kinase AMP-activated non-catalytic subunit beta 2	4	1	1	30.2
A0A452G1V8	Polyribonucleotide nucleotidyltransferase 1	3	1	1	83.1
A0A452ESQ8	Drebrin like	3	1	1	48.2
A0A452EVP5	Family with sequence similarity 98 member B	3	1	1	45
A0A452E0H2	NFACT-R_1 domain-containing protein	5	2	1	24.7
A0A452G520	Zinc finger AN1-type containing 5	8	1	1	23.1
A0A452E475	Uncharacterized protein	38	1	1	11.5
A0A452EAU9	Lactamase beta 2	3	1	1	32.7
A0A452DVR8	Uncharacterized protein	2	1	1	137.3
A0A452F294	Serine/threonine-protein phosphatase 2A 56 kDa regulatory subunit	3	1	1	57.1
H9B8T7	Caspase 3	5	1	1	31
A0A452DQK3	Apolipoprotein M	3	1	1	21.3
A0A452FKQ0	Sema domain-containing protein	1	3	1	54.9
A0A452F9P0	Striated muscle enriched protein kinase	1	1	1	352.4
A0A452F8W5	Trafficking protein particle complex 12	4	1	1	85.1
A0A452FXX9	Family with sequence similarity 193 member B	2	1	1	97.5
A0A452FB19	Microtubule associated protein 1S	1	1	1	112.5
A0A452DRA9	Uncharacterized protein	8	1	1	12.6
A0A452G4S8	CULLIN_2 domain-containing protein	2	2	1	89.6
A0A452FUR0	UBX domain protein 4	3	1	1	56.6
A0A452DWC9	Alpha fetoprotein	1	4	1	68.5
A0A452FJ22	Ataxin-7-like protein 3	4	2	1	39.2
A0A452FUW2	U3 small nucleolar ribonucleoprotein protein MPP10	4	1	1	80.3
A0A452ECG4	Centromere protein F	0	1	1	350
A0A452FJL9	Coiled-coil domain containing 9B	4	1	1	53.4
A0A452FLJ9	Methionine aminopeptidase	4	1	1	43.2
A0A452DRX8	Fidgetin like 1	2	1	1	73.6
A0A452EDF7	TatD DNase domain containing 3	7	1	1	28.6
A0A452E3H7	Uncharacterized protein	11	2	1	12.3
A0A452EP20	Non-specific serine/threonine protein kinase	4	2	1	55.8
A0A452DXN4	Solute carrier family 25 member 2	11	1	1	32.7
A0A452DNF6	SCY1 like pseudokinase 1	2	1	1	89.3
A0A452EMQ4	Serine/threonine kinase 24	2	2	1	49.9
A0A452G379	Histone-lysine N-methyltransferase	1	3	1	162.2
A0A452G694	Uncharacterized protein	2	1	1	47.5
A0A452EKC4	Transcription activation suppressor family member 2	0	2	1	291
A0A452E3Z1	Family with sequence similarity 214 member A	1	3	1	122.9
A0A452G5E3	ATP synthase subunit d, mitochondrial	6	1	1	18.8
A0A452ECU6	Cytochrome b-245 beta chain	3	1	1	65.5
A0A452FF42	Elongation factor Tu	3	1	1	49.4
A0A452E836	Structural maintenance of chromosomes protein	1	1	1	143
A0A452E8M7	Isocitrate dehydrogenase [NAD] subunit, mitochondrial	4	1	1	42.5
A0A452FWY0	Solute carrier family 18 member A2	6	1	1	55.8
A0A452EZA1	Integrator complex subunit 6	1	1	1	100.2
A0A452ECK7	Tripartite motif containing 28	4	1	1	88.6
A0A452EMD9	Peptidyl-tRNA hydrolase domain containing 1	6	1	1	16
A0A452DJX4	Zinc finger protein 24	5	1	1	42
A0A452FND6	CD22 molecule	2	1	1	94.6
A0A452EQ87	Apoptosis inhibitor 5	2	1	1	59
A0A452ETW3	Importin subunit alpha	3	1	1	60
A0A452EI82	SLU7 homolog, splicing factor	1	1	1	68.2
A0A452FX69	Polypeptide N-acetylgalactosaminyltransferase	3	1	1	72.6
A0A452FIA8	SEC63 homolog, protein translocation regulator	3	1	1	87.9
A0A452DZZ5	Uncharacterized protein	3	1	1	26.8
A0A452G5W8	Glucosaminyl (N-acetyl) transferase 2 (I blood group)	3	2	1	36.6
A0A452DYC8	Coatomer subunit zeta	6	1	1	19.7
A0A452EDP4	CDK2 associated cullin domain 1	6	1	1	40.8
A0A452FCT4	Tropomodulin 1	3	1	1	40.4
A0A452EJH4	Protein transport protein sec16	3	1	1	116.3
A0A452EWE7	Cytochrome c oxidase subunit 5B	14	1	1	15.4
A0A452DLC0	Phosphatase domain containing paladin 1	4	1	1	95.5
A0A452F2C3	Zinc finger protein 646	1	1	1	199.3
